# Supplementary material for: Gut microbiota and fermentation-derived branched chain hydroxy acids mediate health benefits of yogurt consumption in obese mice
Source: Nat Commun. 2022 Mar 15;13:1343. doi: 10.1038/s41467-022-29005-0 (PMC8924213; doi:10.1038/s41467-022-29005-0)
Supplement: Supplementary file 4 — Supplementary Dataset 1 [file 41467_2022_29005_MOESM4_ESM.xlsx]

## Sheet: Sup. Table 1
Supplementary Table 1. Summary table of parameters analyzed in Studies 1, 2 and 3.
	Study 1						Study 2						Study 3
Parameter (unit)	Treatment (weeks)	Fasting (h)	H1 vs C1		Y1 vs H1		Treatment (weeks)	Fasting (h)	H2 vs C2		Y2 vs H2		Treatment (weeks)	Fasting (h)	H3 vs C3		Y3 vs H3
			P value	Effect3	P value	Effect3			P value	Effect3	P value	Effect3			P value	Effect3	P value	Effect3
Body weight and composition	Overall		NC	NC	NC	NC	Overall		NC	NC	0.80111	NC	Overall		NC	NC	0.161	-0.81
Body weight (g)2	1	-	<.0001	1.5	0.7887	NC	1	-	<.0001	1.9	NC	NC	1	-	<.0001	1.7	NC	NC
	2	-	<.0001	3.1	0.7784	NC	2	-	<.0001	2.7	NC	NC	2	-	<.0001	3	NC	NC
	3	-	<.0001	4.8	0.2511	NC	3	-	<.0001	3.9	NC	NC	3	-	<.0001	4.1	NC	NC
	4	-	<.0001	6.6	0.0778	NC	4	-	<.0001	4.9	NC	NC	4	-	<.0001	5.2	NC	NC
	5	-	<.0001	7.9	0.0548	NC	5	-	<.0001	6	NC	NC	5	-	<.0001	6.4	NC	NC
	6	-	<.0001	9.1	0.0402	-1.5	6	-	<.0001	7.1	NC	NC	6	-	<.0001	7.5	NC	NC
	7	-	<.0001	10.4	0.0212	-1.8	7	-	<.0001	8.2	NC	NC	7	-	<.0001	8.5	NC	NC
	8	-	<.0001	11.3	0.0216	-2	8	-	<.0001	9.1	NC	NC	8	-	<.0001	9.3	NC	NC
	9	-	<.0001	11.8	0.0217	-2	9	-	<.0001	9.8	NC	NC	9	-	<.0001	10.1	NC	NC
	10	-	<.0001	12.7	0.1976	NC	10	-	<.0001	10.6	NC	NC	10	-	<.0001	11	NC	NC
	11	-	<.0001	13.4	0.1395	NC	11	-	<.0001	10.1	NC	NC	11	-	<.0001	11.5	NC	NC
	12	-	<.0001	13.1	0.1981	NC	12	-	<.0001	10.7	NC	NC	12	-	<.0001	10.9	NC	NC
	-	-	-	-	-	-	13	-	<.0001	12.2	NC	NC	-	-	-	-	-	-
	-	-	-	-	-	-	14	-	<.0001	12.5	NC	NC	-	-	-	-	-	-
	-	-	-	-	-	-	15	-	<.0001	13.1	NC	NC	-	-	-	-	-	-
Fat mass (%)	12	-	<.0001	17.72	0.0833	NC	15	-	<.0001	12.82	0.8687	NC	-	-	-	-	-	-
Lean mass (%)	12	-	<.0001	-15.83	0.0475	2.13	15	-	<.0001	-11.67	0.5457	NC	-	-	-	-	-	-
Fluid mass (%)	12	-	0.0586	NC	NC	NC	15	-	<.0001	0.7	0.2574	NC	-	-	-	-	-	-
Adipose tissue
Epididymal WAT (%,*g)	12	4	<.0001	3.729	0.0696	NC	15	6	<.0001	2.513	0.6145	NC	12	4	<.0001	1.2*	0.4	NC
Mesenteric WAT (%)	12	4	<.0001	1.303	0.3031	NC	15	6	<.0001	1.298	0.4924	NC	-	-	-	-	-	-
Inguinal WAT (%,*g)	12	4	<.0001	1.948	0.0029	-0.562	15	6	<.0001	1.821	0.5513	NC	12	4	<.0001	0.7*	0.48	NC
Retro-peritoneal WAT (%)	12	4	<.0001	1.686	0.1133	NC	15	6	<.0001	1.22	0.2865	NC	-	-	-	-	-	-
Visceral (%)	12	4	<.0001	6.717	0.678	NC	15	6	<.0001	5.031	0.4943	NC	-	-	-	-	-	-
Brown (%)	12	4	<.0001	0.238	0.2087	NC	15	6	0.0014	0.191	0.5937	NC	-	-	-	-	-	-
Daily energy intake (kcal/day)	Overall		NC	NC	0.00201	-0.471	Overall		NC	NC	0.00121	-0.61	Overall		NC	NC	0.021	-0.41
	4	-	0.3843	NC	NC	NC	4	-	0.1225	NC	NC	NC	4	-	<.0001	1.3	NC	NC
	5	-	0.6508	NC	NC	NC	5	-	0.6376	NC	NC	NC	5	-	<.0001	1.3	NC	NC
	6	-	0.1497	NC	NC	NC	6	-	0.4616	NC	NC	NC	6	-	<.0001	1.5	NC	NC
	7	-	0.3555	NC	NC	NC	7	-	0.9983	NC	NC	NC	7	-	<.0001	1.4	NC	NC
	8	-	0.0074	-1.33	NC	NC	8	-	0.5327	NC	NC	NC	8	-	<.0001	1.3	NC	NC
	9	-	0.001	-1.91	NC	NC	9	-	0.2219	NC	NC	NC	9	-	<.0001	1.5	NC	NC
	10	-	0.054	NC	NC	NC	10	-	0.0801	NC	NC	NC	10	-	<.0001	1.4	NC	NC
	11	-	0.0195	-3.29	NC	NC	11	-	0.0012	-2.2	NC	NC	11	-	<.0001	1.4	NC	NC
	12	-	0.0057	-3.19	NC	NC	12	-	0.0659	NC	NC	NC	12	-	0.22	NC	NC	NC
	-	-	-	-	-	-	13	-	0.0278	-1.7	NC	NC	-	-	-	-	-	-
	-	-	-	-	-	-	14	-	0.0314	-2.2	NC	NC	-	-	-	-	-	-
Glucose homeostasis
Glucose (mmol/L)2	Overall		NC	NC	0.12421	NC	Overall		NC	NC	0.71691	NC	-	-	-	-	-	-
	6	4	<.0001	1.95	NC	NC	11	6	<.0001	2.5	NC	NC	-	-	-	-	-	-
	12	4	<.0001	2.95	NC	NC	14	6	<.0001	2.4	NC	NC	12	4	<.0001	4.1	0.02	-0.9
	-	-	-	-	-	-	15	6	0.0111	0.9	NC	NC	-	-	-	-	-	-
Insulin (ng/mL)2	Overall		<.00011	1.571	NC	NC	Overall		<.00011	3.241	0.09411	NC	-	-	-	-	-	-
	6	4	NC	NC	NC	NC	11	6	NC	NC	NC	NC	-	-	-	-	-	-
	12	4	NC	NC	0.27006	NC	15	6	NC	NC	NC	NC	12	4	<.0001	2.7	0.0099	-1.1
HOMA-IR2	Overall		NC	NC	NC	NC	Overall		<.00011	48.431	0.09541	NC	-	-	-	-	-	-
	6	4	<.0001	18.97	NC	NC	11	6	NC	NC	NC	NC	-	-	-	-	-	-
	12	4	<.0001	28.65	0.2525	NC	15	6	NC	NC	NC	NC	12	4	<.0001	8.08	0.0059	-21.3
Insulin tolerance test
Glucose (mmol/L)
T0	8	4	<.0001	2.6	0.6281	NC	14	6	<.0001	2.4	0.2282	NC	-	-	-	-	-	-
T5-T60 Overall2	8	4	NC	NC	0.22641	NC	14	6	NC	NC	0.42151	NC	-	-	-	-	-	-
T52	8	4	0.0018	2.3	NC	NC	14	6	0.0033	3.1	NC	NC	-	-	-	-	-	-
T102	8	4	<.0001	6.6	NC	NC	14	6	<.0001	7.5	NC	NC	-	-	-	-	-	-
T152	8	4	<.0001	7.8	NC	NC	14	6	<.0001	8.3	NC	NC	-	-	-	-	-	-
T202	8	4	<.0001	6.5	NC	NC	14	6	<.0001	7.1	NC	NC	-	-	-	-	-	-
T302	8	4	<.0001	4.6	NC	NC	14	6	0.0003	6	NC	NC	-	-	-	-	-	-
T602,5	8	4	NC	NC	NC	NC	14	6	NC	NC	NC	NC	-	-	-	-	-	-
T5-T30 AUC	8	4	<.0001	92.7	0.1472	NC	14	6	0.0006	91.5	0.3936	NC	-	-	-	-	-	-
Oral glucose tolerance test
Glucose (mmol/L)
T0	11	4	<.0001	2.7	0.4958	NC	11	6	<.0001	2.5	0.2744	NC	-	-	-	-	-	-
T15-T120 Overall2	11	4	NC	NC	0.50451	NC	11	6	NC	NC	0.82561	NC	-	-	-	-	-	-
T152	11	4	0.0165	2.6	NC	NC	11	6	0.0076	5.6	NC	NC	-	-	-	-	-	-
T302	11	4	<.0001	5.1	NC	NC	11	6	0.0008	7.6	NC	NC	-	-	-	-	-	-
T602	11	4	<.0001	7.2	NC	NC	11	6	<.0001	9	NC	NC	-	-	-	-	-	-
T902	11	4	<.0001	7.2	NC	NC	11	6	<.0001	9.8	NC	NC	-	-	-	-	-	-
T1202	11	4	<.0001	7.9	NC	NC	11	6	<.0001	11.4	NC	NC	-	-	-	-	-	-
T0-T120 AUC	11	4	<.0001	725.1	0.6048	NC	11	6	<.0001	673.4	0.5165	NC	-	-	-	-	-	-
Insulin (ng/mL)
T0	11	4	<.0001	2.5	0.3158	NC	11	6	<.0001	3.08	0.8345	NC	-	-	-	-	-	-
T15-T120 Overall2	11	4	NC	NC	NC	NC	11	6	NC	NC	0.99301	NC	-	-	-	-	-	-
T152	11	4	0.0001	1.1	0.0118	-1.1	11	6	0.0009	1.67	NC	NC	-	-	-	-	-	-
T302	11	4	0.664	NC	0.014	-0.4	11	6	0.0141	0.78	NC	NC	-	-	-	-	-	-
T602	11	4	0.1334	NC	0.3722	NC	11	6	0.0603	NC	NC	NC	-	-	-	-	-	-
T1202,5	11	4	0.2336	NC	0.1048	NC	11	6	NC	NC	NC	NC	-	-	-	-	-	-
C-Peptide (ng/mL)													-	-	-	-	-	-
T0	11	4	0.0016	1.81	0.2687	NC	-	-	-	-	-	-	-	-	-	-	-	-
T15-T30 Overall2	11	4	0.16551	NC	NC	NC	-	-	-	-	-	-	-	-	-	-	-	-
T152	11	4	NC	NC	NC	NC	-	-	-	-	-	-	-	-	-	-	-	-
T302	11	4	NC	NC	NC	NC	-	-	-	-	-	-	-	-	-	-	-	-
Hyperinsulinemic Euglycemic clamp
Glucose infusion rate (mg/min/kg)	-	-	-	-	-	-	-	-	-	-	-	-	12	4	<.0001	-17.1	0.02	3.6
Rate of appearance T-30 to T0 (mg/min/kg)	-	-	-	-	-	-	-	-	-	-	-	-	12	4	0.0096	0.9	0.86	NC
Rate of appearance T90 to T120 (mg/min/kg)	-	-	-	-	-	-	-	-	-	-	-	-	12	4	0.0004	1.5	0.06	NC
Rate of disapearance T-30 to T0 (mg/min/kg)	-	-	-	-	-	-	-	-	-	-	-	-	12	4	0.0096	0.9	0.86	NC
Rate of dispearance T90 to T120 (mg/min/kg)	-	-	-	-	-	-	-	-	-	-	-	-	12	4	<.0001	-10.3	0.2	NC
Liver function & metabolism
Liver weight (g)	12	4	<.0001	0.441	0.0204	-0.153	15	6	<.0001	0.55	0.4378	NC	12	4	0.0002	0.3	0.29	NC
Liver triglycerides (µmol/g)	12	4	<.0001	34.51	0.0014	-19.73	15	6	<.0001	47.22	0.2536	NC	-	-	-	-	-	-
Liver cholesterol (µmol/g)	12	4	0.0099	5.56	<.0001	-8.34	-	-	-	-	-	-	-	-	-	-	-	-
Liver cytokines/chemokines4
TNF-α (pg/tissue)	12	4	0.0046	4970.88	0.1923	NC	-	-	-	-	-	-	-	-	-	-	-	-
IL-1β (pg/tissue)	12	4	<.0001	2062.38	0.1084	NC	-	-	-	-	-	-	-	-	-	-	-	-
IL-6 (pg/tissue)	12	4	0.0046	1185	0.1923	NC	-	-	-	-	-	-	-	-	-	-	-	-
IL-10 (pg/tissue)	12	4	<.0001	515.69	0.1084	NC	-	-	-	-	-	-	-	-	-	-	-	-
MCP-1 (pg/tissue)	12	4	0.0026	3505.4	0.1923	NC	-	-	-	-	-	-	-	-	-	-	-	-
RANTES (pg/tissue)	12	4	0.0931	NC	NC	NC	-	-	-	-	-	-	-	-	-	-	-	-
Plasma lipid
Plasma triglyceride (mmol/L)2	12	4	0.631	NC	NC	NC	15	6	<.0001	-0.19	0.4144	NC	-	-	-	-	-	-
Free fatty acids (mEq/L)2	12	4	0.5434	NC	NC	NC	15	6	0.0119	-0.09	0.4495	NC	-	-	-	-	-	-
Total cholesterol (mmol/L)2	12	4	<.0001	1.84	0.0779	NC	15	6	<.0001	2.05	0.7802	NC	-	-	-	-	-	-
Plasma Hormones
Adiponectin (ng/mL)	12	4	0.0085	1016.8	0.5227	NC	-	-	-	-	-	-	-	-	-	-	-	-
Corticosterone (pg/mL)	12	4	<.0001	64023	0.1625	NC	-	-	-	-	-	-	-	-	-	-	-	-
Leptin (pg/mL)	12	4	<.0001	5953.7	0.4166	NC	-	-	-	-	-	-	-	-	-	-	-	-
PYY (pg/mL)	12	4	0.8635	NC	NC	NC	-	-	-	-	-	-	-	-	-	-	-	-
Adiponectin / fat ratio	12	4	<.0001	-2744,0	0.0257	114.8	-	-	-	-	-	-	-	-	-	-	-	-
Plasma cytokines/chemokines4
TNF-α (pg/ml)	12	4	0.3187	NC	NC	NC	-	-	-	-	-	-	-	-	-	-	-	-
IL-1β (pg/ml)	12	4	0.2964	NC	NC	NC	-	-	-	-	-	-	-	-	-	-	-	-
IL-6 (pg/ml)	12	4	0.3187	NC	NC	NC	-	-	-	-	-	-	-	-	-	-	-	-
IL-10 (pg/ml)	12	4	0.3874	NC	NC	NC	-	-	-	-	-	-	-	-	-	-	-	-
MCP-1 (pg/ml)	12	4	0.3187	NC	NC	NC	-	-	-	-	-	-	-	-	-	-	-	-
RANTES (pg/ml)	12	4	0.3187	NC	NC	NC	-	-	-	-	-	-	-	-	-	-	-	-
Metabolic endotoxemia
Lipopolysaccharide (ng/ml)	12	4	0.002	4.06	0.2817	NC	-	-	-	-	-	-	-	-	-	-	-	-
LPS binding protein (ng/ml)	12	4	<.0001	486.9	0.41	NC	-	-	-	-	-	-	-	-	-	-	-	-
Epididymal WAT cytokines/chemokines4
TNF-α (pg/tissue)	12	4	0.0002	17.62	0.4287	NC	-	-	-	-	-	-	-	-	-	-	-	-
IL-1β (pg/tissue)5	12	4	NC	NC	NC	NC	-	-	-	-	-	-	-	-	-	-	-	-
IL-6 (pg/tissue)	12	4	0.0073	4.11	0.9268	NC	-	-	-	-	-	-	-	-	-	-	-	-
IL-10 (pg/tissue)	12	4	0.0701	NC	NC	NC	-	-	-	-	-	-	-	-	-	-	-	-
MCP-1 (pg/tissue)	12	4	<.0001	4855.51	0.4287	NC	-	-	-	-	-	-	-	-	-	-	-	-
RANTES (pg/tissue)	12	4	<.0001	89.49	0.9268	NC	-	-	-	-	-	-	-	-	-	-	-	-
Full caecum weight (%, *g)	12	4	<.0001	-0.323	0.0101	0.065	15	6	<.0001	-0.26	0.0023	0.07	12	4	0.18	NC*	NC	NC
Caecal short chain fatty acids
Acetate (µg/g)	12	4	0.1775	NC	NC	NC	-	-	-	-	-	-	-	-	-	-	-	-
PropioNCte (µg/g)	12	4	0.458	NC	NC	NC	-	-	-	-	-	-	-	-	-	-	-	-
Butyrate (µg/g)	12	4	0.0159	-104.63	0.9903	NC	-	-	-	-	-	-	-	-	-	-	-	-
Isobutyrate (µg/g)	12	4	0.0186	-13.23	0.3401	NC	-	-	-	-	-	-	-	-	-	-	-	-
Valerate (µg/g)	12	4	0.0735	NC	NC	NC	-	-	-	-	-	-	-	-	-	-	-	-
Isovalerate (µg/g)	12	4	0.1013	NC	NC	NC	-	-	-	-	-	-	-	-	-	-	-	-
Fecal 24h energy excretion (kcal)	7	-	0.7011	NC	NC	NC	-	-	-	-	-	-	-	-	-	-	-	-
Fecal bile acid profile (pmol/mg)4
CDCA	3	-	0.533	NC	NC	NC	3	-	0.626	NC	NC	NC	12	-	0.5442	-6.9	NC	NC
TCDCA	3	-	0.3396	NC	NC	NC	3	-	0.0619	NC	NC	NC	12	-	0.0437	7.57	0.7365	NC
GCDCA5	3	-	NC	NC	NC	NC	3	-	NC	NC	NC	NC	12	-	NC	NC	NC	NC
CA	3	-	0.1352	NC	NC	NC	3	-	0.7994	NC	NC	NC	12	-	0.1525	-214.81	NC	NC
TCA	3	-	0.0128	30	0.5064	NC	3	-	0.0564	NC	NC	NC	12	-	0.1655	61.72	NC	NC
GCA5	3	-	NC	NC	NC	NC	3	-	NC	NC	NC	NC	12	-	0.6194	-0.078	NC	NC
αMCA	3	-	0.0745	NC	NC	NC	3	-	0.7994	NC	NC	NC	12	-	0.8408	26.62	NC	NC
TαMCA	3	-	0.1391	NC	NC	NC	3	-	0.0514	NC	NC	NC	12	-	0.8118	22.052	NC	NC
βMCA	3	-	0.2003	NC	NC	NC	3	-	0.7994	NC	NC	NC	12	-	0.0152	-502.4	0.9908	NC
TβMCA	3	-	0.018	166.93	0.5328	NC	3	-	0.0243	251.29	0.2593	NC	12	-	0.2677	63.9	NC	NC
UDCA	3	-	0.5268	NC	NC	NC	3	-	0.0263	-11.25	0.5206	NC	12	-	0.0233	-15.61	0.7365	NC
TUDCA	3	-	0.7178	NC	NC	NC	3	-	0.1921	NC	NC	NC	12	-	0.9772	1.86	NC	NC
GUDCA5	3	-	NC	NC	NC	NC	3	-	NC	NC	NC	NC	12	-	NC	NC	NC	NC
LCA	3	-	<.0001	-19.26	0.0221	8.3	3	-	0.2127	NC	NC	NC	12	-	0.0152	60.91	0.8499	NC
TLCA	3	-	0.0014	0.8	0.409	NC	3	-	0.3165	NC	NC	NC	12	-	0.6194	0.409	NC	NC
GLCA5	3	-	NC	NC	NC	NC	3	-	NC	NC	NC	NC	12	-	NC	NC	NC	NC
DCA	3	-	0.1194	NC	NC	NC	3	-	0.0051	231.67	0.2593	NC	12	-	0.3843	192.02	NC	NC
TDCA	3	-	0.8053	NC	NC	NC	3	-	0.1451	NC	NC	NC	12	-	0.8248	4.19	NC	NC
GDCA5	3	-	0.1422	NC	NC	NC	3	-	NC	NC	NC	NC	12	-	NC	NC	NC	NC
ωMCA	3	-	0.0284	-286.26	0.409	NC	3	-	0.2127	NC	NC	NC	12	-	0.0152	-461.95	0.8499	NC
TωMCA	3	-	0.0035	116.44	0.409	NC	3	-	0.0469	207.51	0.2996	NC	12	-	0.3843	-12.37	NC	NC
HDCA	3	-	0.0002	-29.76	0.0221	9.84	3	-	0.0051	-72.44	0.2593	NC	12	-	0.5268	4.75	NC	NC
HCA	3	-	0.2403	NC	NC	NC	3	-	0.0077	-26.43	0.2737	NC	12	-	0.0152	-17.78	0.7573	NC
Legende
NC, not calculated
1Interaction with time was not significant, result of the global treatment effect
2Models are adjusted by baseline value (only for Exp1 for plasma lipids)
3If the comparison is groupA vs groupB then the Effect is MeanA-MeanB
4Benjamini-Hochberg adjustment for multiple testing over the category
5Not analyzed if too many missing values (ex: below quantification limit)
6For repeated measures analyses, when non-parametric statistics were used, only variations vs baseline for the last time point were analyzed
Abbreviations
CDCA - chenodeoxycholic acid, TCDCA - Taurochenodeoxycholic acid, GCDCA - Glycochenodeoxycholic acid, CA - cholic acid, TCA - Taurocholic acid, GCA - Glycocholic acid, αMCA - αMuricholic acid, TαMCA – TauroαMuricholic acid, βMCA - βMuricholic acid, TβMCA - TauroβMuricholic acid, UDCA - ursodeoxycholic acid, TUDCA - Tauroursodeoxycholic acid, GUDCA - Glycoursodeoxycholic acid, LCA - lithocholic ac…
