# Supplementary material for: Gut microbiota and fermentation-derived branched chain hydroxy acids mediate health benefits of yogurt consumption in obese mice
Source: Nat Commun. 2022 Mar 15;13:1343. doi: 10.1038/s41467-022-29005-0 (PMC8924213; doi:10.1038/s41467-022-29005-0)
Supplement: Supplementary file 5 — Supplementary Dataset 2 [file 41467_2022_29005_MOESM5_ESM.xlsx]

## Sheet: Sup. Table 2
Supplementary Table 2. CLP lipidomic profile of liver in Studies 1 and 2.
			Fold changes				q-value
			Study 1	Study 2	Study 1	Study 2	Study 1	Study 2	Study 1	Study 2
Super Pathway	Sub Pathway	Biochemical Name	H vs C	H vs C	Y vs H	Y vs H	H vs C	H vs C	Y vs H	Y vs H
Phosphatidylcholine	PC Ester	PC(12:0/16:1)	0.76	0.89	1	1	0.00738792	0.136616	0.694619	1
		PC(12:0/18:1)	0.66	0.46	0.8	1.36	0.0214663	0.00070168	0.348675	0.943908
		PC(12:0/18:2)	0.43	0.86	1.02	0.96	0.0198589	0.455896	0.554017	0.970732
		PC(12:0/18:3)	0.88	1.02	0.73	1.6	0.405933	0.458115	0.251581	0.943908
		PC(12:0/20:1)	1.2	1.38	0.65	1.42	0.139333	0.184931	0.217549	0.943908
		PC(12:0/20:4)	1.03	0.42	0.62	1.75	0.400424	0.0296179	0.354647	0.943908
		PC(12:0/20:5)	0.96	1.51	0.53	2.54	0.336856	0.38456	0.243013	0.943908
		PC(14:0/14:0)	0.91	1	1	1	0.00656198	0.466074	0.694619	1
		PC(14:0/16:1)	0.32	0.28	0.69	1.4	5.41165e-06	7.8737e-07	0.17838	0.943908
		PC(14:0/18:1)	0.6	0.47	0.78	1.39	0.000786475	1.21868e-05	0.189817	0.943908
		PC(14:0/18:2)	0.5	0.56	1.04	1.29	0.00043068	0.00242237	0.502256	0.943908
		PC(14:0/18:3)	0.75	0.84	0.65	2.97	0.366105	0.406833	0.383803	0.943908
		PC(14:0/20:1)	0.82	0.5	0.88	1.48	0.216664	0.0854318	0.607903	0.943908
		PC(14:0/20:2)	1.13	0.72	0.76	1.09	0.364254	0.131613	0.374147	1
		PC(14:0/20:3)	0.61	0.51	0.75	1.45	0.0132511	0.00424665	0.289752	0.943908
		PC(14:0/20:4)	0.67	0.6	0.76	1.57	0.0916419	0.0279443	0.290731	0.943908
		PC(14:0/20:5)	1.52	1.04	0.76	1.33	0.034127	0.413342	0.222811	0.943908
		PC(14:0/22:4)	0.77	1	0.85	1.45	0.141649	0.466074	0.49344	0.943908
		PC(14:0/22:5)	0.77	0.52	0.55	1.75	0.269822	0.109198	0.226458	0.943908
		PC(14:0/22:6)	1.18	0.65	0.55	2	0.32758	0.153277	0.268916	0.943908
		PC(15:0/14:1)	0.66	0.93	1.6	0.79	0.0349996	0.412793	0.162928	0.943908
		PC(15:0/16:1)	0.83	0.95	1	1.02	0.000166535	0.155438	0.694619	0.982177
		PC(15:0/18:1)	0.59	0.47	0.78	1.25	0.0110898	0.00264667	0.416378	0.962203
		PC(15:0/18:2)	0.67	0.64	1.02	1.79	0.0905354	0.0655218	0.529123	0.943908
		PC(15:0/20:3)	0.71	0.96	1.12	1.18	0.0182176	0.463532	0.359015	0.943908
		PC(15:0/20:4)	0.87	1.4	1.36	0.94	0.198065	0.0551065	0.17838	1
		PC(15:0/22:5)	0.92	1	1.04	1	0.00701054	0.466074	0.204999	1
		PC(15:0/22:6)	0.94	1.17	1.36	0.89	0.32118	0.274601	0.17838	0.943908
		PC(16:0/12:0)	0.5	0.36	0.75	1.86	0.0138269	0.00173254	0.436732	0.943908
		PC(16:0/14:0)	0.54	0.41	0.73	1.72	0.00524438	0.000186952	0.222044	0.943908
		PC(16:0/14:1)	1.01	0.98	0.86	1.06	0.362145	0.466074	0.561176	1
		PC(16:0/16:0)	0.78	0.51	0.44	2.5	0.403206	0.105658	0.199787	0.943908
		PC(16:0/16:1)	0.24	0.19	0.65	1.46	3.605e-08	5.11e-09	0.17838	0.943908
		PC(16:0/18:0)	1.42	0.6	0.36	3.31	0.241788	0.176103	0.204999	0.943908
		PC(16:0/18:1)	0.45	0.41	0.88	1.08	1e-11	7.73e-13	0.17838	0.943908
		PC(16:0/18:2)	0.78	0.86	1.17	0.98	0.0163408	0.0907433	0.195122	1
		PC(16:0/18:3)	0.62	0.79	1.13	0.95	0.00564268	0.0965863	0.359015	0.996664
		PC(16:0/20:1)	0.61	0.4	0.55	1.72	0.0712299	0.00485933	0.17838	0.943908
		PC(16:0/20:2)	0.82	0.69	0.8	1.23	0.0368468	0.00159855	0.17623	0.943908
		PC(16:0/20:3)	0.97	0.87	0.87	1.04	0.301928	0.0571039	0.166644	0.943908
		PC(16:0/20:4)	1.17	1.13	0.92	0.97	0.00256264	0.0211601	0.195122	0.943908
		PC(16:0/20:5)	0.62	0.61	0.91	1.17	0.000190346	0.000125092	0.354999	0.943908
		PC(16:0/22:1)	0.51	0.85	0.91	1.07	0.0590024	0.343109	0.588	1
		PC(16:0/22:2)	1.02	1.53	0.64	1.96	0.333765	0.275718	0.284098	0.943908
		PC(16:0/22:4)	0.95	0.91	0.9	1.11	0.267485	0.126278	0.195939	0.943908
		PC(16:0/22:5)	0.97	0.94	0.9	0.99	0.368719	0.201449	0.17838	1
		PC(16:0/22:6)	1.47	1.44	0.99	1.01	3.46083e-05	6.88993e-05	0.658786	1
		PC(17:0/14:1)	1.04	1.4	1.5	1.09	0.406348	0.0235041	0.0554094	0.943908
		PC(17:0/16:1)	0.76	0.94	0.98	1.27	0.0382181	0.435736	0.669217	0.943908
		PC(17:0/18:1)	1.04	0.74	0.48	2.37	0.406348	0.24838	0.219396	0.943908
		PC(17:0/18:2)	1.2	1.08	0.6	2.2	0.201929	0.401125	0.35611	0.943908
		PC(17:0/18:3)	0.78	1.12	0.88	1.22	0.317569	0.413342	0.424574	0.96233
		PC(17:0/20:3)	1.13	1.31	1.01	1.08	0.0799213	0.00249235	0.684288	0.943908
		PC(17:0/20:4)	1.49	1.98	1.18	0.83	0.0141719	6.93665e-05	0.238737	0.943908
		PC(17:0/20:5)	0.92	1.08	1.06	1.23	0.26275	0.337927	0.584089	0.943908
		PC(17:0/22:4)	0.93	1	1.03	1.06	0.115425	0.466074	0.47281	0.943908
		PC(17:0/22:5)	1.22	2.02	1.09	0.88	0.0559734	1.00476e-06	0.398347	0.943908
		PC(17:0/22:6)	1.66	2.59	1.3	0.8	0.0207677	4.47369e-05	0.178856	0.943908
		PC(18:0/12:0)	1.08	0.77	0.85	1.47	0.297657	0.115089	0.419093	0.943908
		PC(18:0/14:0)	0.66	0.6	1.2	1.49	0.0462136	0.0577619	0.321174	0.943908
		PC(18:0/14:1)	1	1	1	1	0.406348	0.466074	0.694619	1
		PC(18:0/16:1)	0.33	0.27	0.72	1.34	2.447e-08	1.28e-09	0.147483	0.943908
		PC(18:0/18:0)	1.54	1.13	0.64	1.58	0.0650375	0.326604	0.178856	0.943908
		PC(18:0/18:1)	0.73	0.64	0.86	1.1	0.000477183	1.70492e-05	0.17838	0.943908
		PC(18:0/18:2)	1.4	1.43	1.08	0.98	6.85502e-05	3.99115e-05	0.295245	1
		PC(18:0/18:3)	0.91	1.02	1.11	0.98	0.224369	0.448357	0.292996	1
		PC(18:0/18:4)	1	1.01	1	0.99	0.406348	0.135486	0.694619	0.943908
		PC(18:0/20:0)	1.62	1.09	0.64	2.24	0.113975	0.44429	0.217549	0.943908
		PC(18:0/20:1)	0.79	0.65	0.79	1.14	0.0559734	0.00711792	0.181498	0.943908
		PC(18:0/20:2)	1.12	1.03	0.85	1.07	0.164299	0.23088	0.195122	0.943908
		PC(18:0/20:3)	1.51	1.43	0.87	1.02	4.62798e-05	0.000244616	0.17838	1
		PC(18:0/20:4)	2.06	2.02	0.9	0.96	1e-11	2e-11	0.195939	0.943908
		PC(18:0/20:5)	1.02	0.88	0.87	1.1	0.326256	0.188146	0.223352	0.943908
		PC(18:0/22:2)	1.41	1.36	0.95	0.96	0.207086	0.257734	0.587378	1
		PC(18:0/22:4)	1.4	1.25	0.88	1.05	0.000379345	0.0177983	0.199665	0.943908
		PC(18:0/22:5)	1.43	1.31	0.87	1	0.000229838	0.00305138	0.179313	1
		PC(18:0/22:6)	2.14	1.96	0.96	1.05	1.19e-09	7.32e-09	0.493543	0.943908
		PC(18:1/16:1)	0.35	0.33	0.73	1.13	2.87e-09	1.28e-09	0.112347	0.943908
		PC(18:1/18:1)	0.61	0.42	0.52	1.51	0.0166829	0.00206397	0.127924	0.943908
		PC(18:1/18:2)	0.65	0.69	0.94	1.03	0.00010005	0.00100016	0.45978	0.991831
		PC(18:1/18:3)	0.57	0.7	1.04	0.96	3.70634e-05	0.00284408	0.560227	0.97637
		PC(18:1/20:1)	0.6	0.4	0.44	2.04	0.0614942	0.0137259	0.17838	0.943908
		PC(18:1/20:2)	0.68	0.53	0.62	1.39	0.0218138	0.00506627	0.127924	0.943908
		PC(18:1/20:3)	0.72	0.66	0.79	1.04	0.010056	0.0117987	0.17838	0.996664
		PC(18:1/20:4)	0.9	0.97	0.87	0.95	0.103141	0.345032	0.17838	0.943908
		PC(18:1/20:5)	0.68	0.52	0.72	1.35	0.0763594	0.013274	0.222439	0.943908
		PC(18:1/22:2)	1	1	1	1.07	0.406348	0.466074	0.694619	0.943908
		PC(18:1/22:4)	0.84	0.8	0.75	1.14	0.0794281	0.0616671	0.0957552	0.943908
		PC(18:1/22:5)	0.77	0.79	0.81	0.97	0.00276995	0.00934081	0.0617084	0.970732
		PC(18:1/22:6)	1.15	1.26	0.91	1.02	0.0312637	0.00155104	0.205912	1
		PC(18:2/16:1)	0.44	0.55	1.04	1.02	2.59e-09	1.12906e-06	0.503553	1
		PC(18:2/18:2)	0.93	0.94	0.88	1.28	0.406348	0.382004	0.570773	0.943908
		PC(18:2/18:3)	0.93	1.06	0.93	1.16	0.362041	0.366384	0.612793	0.943908
		PC(18:2/20:1)	0.7	0.59	0.49	1.64	0.117568	0.085502	0.17838	0.943908
		PC(18:2/20:2)	0.94	0.84	0.58	1.68	0.393421	0.295052	0.199787	0.943908
		PC(18:2/20:3)	0.91	0.87	0.89	1.14	0.256241	0.163893	0.29353	0.943908
		PC(18:2/20:4)	1.03	1.15	0.95	1	0.196503	0.159176	0.544199	1
		PC(18:2/20:5)	1.08	0.76	0.72	1.66	0.295601	0.246984	0.278308	0.943908
		PC(18:2/22:1)	0.72	1	1	1	0.00656198	0.466074	0.694619	1
		PC(18:2/22:2)	1.1	1.06	0.77	1.69	0.292557	0.414092	0.332455	0.943908
		PC(18:2/22:4)	1.14	1.09	0.8	1.2	0.132639	0.258818	0.192866	0.943908
		PC(18:2/22:5)	0.74	0.93	0.88	1.06	0.0549726	0.314977	0.319184	0.991831
		PC(18:2/22:6)	1.08	1.28	0.97	1.1	0.150797	0.0292435	0.615845	0.943908
		PC(20:0/14:1)	1.03	0.79	0.58	1.74	0.326007	0.289695	0.295394	0.943908
		PC(20:0/16:1)	0.28	0.16	0.93	2.36	0.00250268	0.000270928	0.694619	0.943908
		PC(20:0/18:1)	0.52	0.36	0.83	1.49	0.000931895	8.92902e-06	0.379356	0.943908
		PC(20:0/18:2)	0.79	0.82	1.15	1.04	0.0673746	0.115404	0.251324	1
		PC(20:0/18:3)	0.79	0.75	1.15	1	0.182316	0.194946	0.321174	1
		PC(20:0/20:1)	1	1	1	1	0.406348	0.466074	0.694619	1
		PC(20:0/20:2)	0.74	0.71	0.86	0.93	0.0555077	0.0957368	0.379356	0.976393
		PC(20:0/20:3)	1.01	0.8	0.9	1.16	0.370901	0.0584714	0.323449	0.943908
		PC(20:0/20:4)	1.13	1.08	1.02	1.05	0.0424837	0.206117	0.609607	0.943908
		PC(20:0/22:4)	1.18	0.77	0.88	0.97	0.120741	0.0738999	0.339041	0.996664
		PC(20:0/22:5)	0.76	0.77	1.01	1.09	0.106358	0.0643072	0.694619	0.981955
		PC(20:0/22:6)	1.4	1.31	1.06	1.11	0.00244995	0.00696332	0.436732	0.943908
Lysophosphatidylcholine	LPC Ester	LPC(16:0)	0.93	1.01	1.53	1.23	0.295601	0.3787	0.0602494	0.943908
		LPC(16:1)	0.49	0.45	1.92	1.41	0.0047736	0.00206864	0.0275415	0.943908
		LPC(17:0)	1.35	1.64	1.39	1.33	0.0559734	0.00404303	0.147483	0.943908
		LPC(18:0)	1.6	1.92	1.27	1.21	0.000629494	1.9615e-05	0.17838	0.943908
		LPC(18:1)	0.63	0.72	1.5	1.25	0.0120175	0.0746221	0.161302	0.943908
		LPC(18:2)	1.07	1.01	2.01	1.24	0.347834	0.337881	0.00508813	0.943908
		LPC(20:0)	0.83	1.06	1.29	1.04	0.0555517	0.281867	0.0827859	0.991831
		LPC(20:1)	0.63	0.98	1.65	1.26	0.0412671	0.420761	0.147483	0.943908
		LPC(20:2)	0.94	1.07	1.68	1.37	0.324445	0.413668	0.0825047	0.943908
		LPC(20:3)	1.2	1.08	1.71	1.31	0.150797	0.323593	0.0265005	0.943908
		LPC(20:4)	1.69	1.48	1.6	1.23	0.00175884	0.00689518	0.0226838	0.943908
		LPC(22:4)	1.14	1.02	1.47	1.31	0.27559	0.448357	0.17838	0.943908
		LPC(22:5)	1.42	1.03	1.64	1.36	0.0890807	0.377215	0.114672	0.943908
		LPC(22:6)	1.95	1.62	1.93	1.33	0.000980539	0.00505417	0.00989286	0.943908
Phosphatidylethanolamine	PE Ester	PE(14:0/18:1)	0.39	0.48	1.07	1.81	0.00590492	0.0598967	0.630684	0.943908
		PE(14:0/18:2)	0.39	0.73	1.24	1.03	5.08124e-05	0.115094	0.24658	1
		PE(14:0/20:4)	0.37	0.73	1.14	1.16	8.61517e-05	0.10485	0.503747	0.943908
		PE(14:0/22:5)	0.72	0.92	1	1	0.000157788	0.182121	0.694619	1
		PE(14:0/22:6)	0.4	0.6	1.29	0.91	2.9787e-07	0.00622178	0.17838	0.943908
		PE(15:0/18:1)	1	1	1.02	1	0.406348	0.466074	0.222853	1
		PE(15:0/18:2)	1	1	1	1	0.406348	0.466074	0.694619	1
		PE(15:0/20:4)	0.42	1	1.28	1	2.58e-09	0.466074	0.147483	1
		PE(15:0/22:5)	0.78	0.88	1.05	1	0.0225888	0.188146	0.490804	1
		PE(15:0/22:6)	0.83	1.16	1.34	1	0.166906	0.235156	0.195122	1
		PE(16:0/14:0)	0.96	1.81	0.78	1.98	0.340867	0.406203	0.416519	0.943908
		PE(16:0/14:1)	1	1	1	1	0.406348	0.466074	0.694619	1
		PE(16:0/16:0)	0.5	0.6	0.95	1.16	1.94909e-05	0.000876078	0.636919	0.943908
		PE(16:0/16:1)	0.1	0.12	1.03	0.88	2.3e-14	5.1e-14	0.668399	0.943908
		PE(16:0/17:0)	0.44	0.89	1	1	0.000805498	0.275718	0.694619	1
		PE(16:0/18:1)	0.28	0.36	1.17	0.89	2.6e-10	1.161e-08	0.284745	0.943908
		PE(16:0/18:2)	0.44	0.55	1.36	0.92	7.94973e-05	0.00118591	0.17838	0.979891
		PE(16:0/18:3)	0.42	0.59	1.41	0.85	0.000943332	0.013774	0.201429	0.976393
		PE(16:0/20:1)	0.38	0.39	1.04	0.97	2.8e-09	6.05e-09	0.526086	0.989196
		PE(16:0/20:2)	0.47	0.63	1.2	0.97	7.03985e-06	0.00117931	0.213839	1
		PE(16:0/20:3)	0.46	0.49	1.09	0.93	3.62e-09	1.025e-08	0.321267	0.943908
		PE(16:0/20:4)	0.52	0.55	1.03	0.97	1.091e-08	2.714e-08	0.563785	0.991831
		PE(16:0/20:5)	0.49	0.37	0.88	1.07	2.45278e-06	1.053e-08	0.303155	0.96233
		PE(16:0/22:1)	0.7	0.78	1	1	0.0214663	0.0738999	0.694619	1
		PE(16:0/22:2)	0.53	1.07	1.16	1.35	0.0713716	0.436903	0.670906	0.943908
		PE(16:0/22:4)	0.72	0.7	0.97	1.07	0.000128938	6.4527e-05	0.599872	0.943908
		PE(16:0/22:5)	0.71	0.61	1	1.01	7.41702e-05	5.0954e-07	0.675011	1
		PE(16:0/22:6)	1.18	1.09	1	0.99	0.0576086	0.240777	0.694619	1
		PE(17:0/16:1)	0.62	0.96	1	1	1.9672e-05	0.33159	0.694619	1
		PE(17:0/18:1)	0.51	0.78	1.33	1.1	9.07448e-06	0.0354893	0.0960925	0.943908
		PE(17:0/18:2)	0.64	0.99	1.55	0.91	0.0133283	0.429788	0.0889993	0.982177
		PE(17:0/20:2)	0.71	1.08	1.17	1.24	0.0734803	0.388066	0.309383	0.943908
		PE(17:0/20:3)	0.7	0.86	1.15	0.93	0.00290823	0.10035	0.24658	0.943908
		PE(17:0/20:4)	0.72	0.98	1.21	0.94	0.00598507	0.386674	0.179733	0.976393
		PE(17:0/22:4)	1.1	1.44	0.92	0.97	0.225579	0.0234241	0.513564	0.991831
		PE(17:0/22:5)	0.95	0.98	1.06	1.09	0.304432	0.454063	0.489739	0.943908
		PE(17:0/22:6)	1.5	1.85	1.13	1.05	0.000500881	1.64371e-06	0.24658	0.953009
		PE(18:0/14:0)	1.17	1.32	0.94	1.84	0.352674	0.389605	0.485873	0.943908
		PE(18:0/14:1)	1.06	1.3	1.22	0.99	0.38201	0.246064	0.52872	1
		PE(18:0/16:0)	0.44	0.54	1.05	1.02	2.63e-08	3.34112e-06	0.585021	1
		PE(18:0/16:1)	0.38	0.31	0.94	1.24	2.19e-09	7e-11	0.436732	0.943908
		PE(18:0/17:0)	0.76	1.05	0.91	1.08	0.106358	0.414092	0.678914	1
		PE(18:0/18:0)	1	1.04	1.03	0.93	0.406348	0.325636	0.502372	0.943908
		PE(18:0/18:1)	0.66	0.67	1.09	0.97	1.4805e-07	3.6003e-07	0.193198	0.943908
		PE(18:0/18:2)	1.08	1.17	1.31	0.97	0.251719	0.139878	0.0716474	0.991831
		PE(18:0/18:3)	0.73	0.86	1.3	1.01	0.0269084	0.175676	0.17838	1
		PE(18:0/18:4)	0.83	1	1.12	1	0.108142	0.466074	0.426027	1
		PE(18:0/20:1)	0.8	0.71	1.09	1.05	0.0138315	0.00109529	0.312401	0.943908
		PE(18:0/20:2)	0.77	0.84	1.1	1.08	0.00129748	0.0185139	0.21705	0.943908
		PE(18:0/20:3)	0.92	0.95	1.12	0.94	0.127888	0.251311	0.181498	0.943908
		PE(18:0/20:4)	1.06	1.12	1.06	1	0.237067	0.120308	0.422503	1
		PE(18:0/20:5)	0.74	0.68	0.98	1.03	0.000821108	9.88645e-05	0.642014	0.996664
		PE(18:0/22:2)	1.21	0.38	0.84	2.19	0.326256	0.103323	0.51627	0.943908
		PE(18:0/22:4)	1.01	1.1	0.99	1.06	0.328442	0.15186	0.694619	0.943908
		PE(18:0/22:5)	0.99	0.86	1.06	1.05	0.38201	0.0555307	0.40716	0.943908
		PE(18:0/22:6)	1.6	1.38	1.1	1.09	4.95189e-05	0.00154278	0.322962	0.943908
		PE(18:1/14:1)	0.8	1.37	0.91	1.88	0.334444	0.361832	0.499496	0.943908
		PE(18:1/16:1)	0.22	0.27	1.12	0.9	3.262e-12	8e-11	0.382037	0.943908
		PE(18:1/18:1)	0.42	0.5	1.03	0.83	2.096e-08	1.82169e-06	0.619313	0.943908
		PE(18:1/18:2)	0.57	0.71	1.24	0.89	4.67544e-05	0.00366383	0.17838	0.943908
		PE(18:1/18:3)	0.54	0.74	1.22	0.82	0.00057652	0.0255491	0.24648	0.943908
		PE(18:1/20:1)	0.47	0.45	1.03	0.95	1.0944e-07	8.934e-08	0.619786	0.97047
		PE(18:1/20:2)	0.57	0.61	1.02	0.98	3.60736e-06	3.00993e-05	0.682251	1
		PE(18:1/20:3)	0.58	0.61	1.06	0.91	6.7516e-07	6.25658e-06	0.445383	0.943908
		PE(18:1/20:4)	0.68	0.74	1.01	0.96	9.09231e-06	0.000197323	0.694619	0.976393
		PE(18:1/20:5)	0.52	0.51	0.95	0.97	4.41205e-05	6.11099e-05	0.560227	0.999348
		PE(18:1/22:0)	0.91	0.62	0.65	1.52	0.336856	0.10861	0.331678	0.943908
		PE(18:1/22:1)	0.64	0.45	0.92	1.07	0.0207183	0.000975068	0.613957	1
		PE(18:1/22:2)	0.75	0.66	0.95	1.29	0.176132	0.38456	0.694619	0.943908
		PE(18:1/22:4)	0.72	0.76	0.92	1.05	9.10226e-05	0.0004256	0.249784	0.943908
		PE(18:1/22:5)	0.65	0.59	0.95	1	9.706e-08	1.57e-09	0.374147	1
		PE(18:1/22:6)	1.07	1.04	0.95	1	0.17867	0.351345	0.354999	1
		PE(18:2/14:1)	1	1	1	1	0.406348	0.466074	0.694619	1
		PE(18:2/16:1)	0.26	0.37	1.25	0.91	2.14e-09	3.6873e-07	0.200965	0.962962
		PE(18:2/18:2)	0.63	1.07	1.53	0.82	0.0244941	0.462051	0.1554	0.943908
		PE(18:2/18:3)	0.69	0.85	1.42	0.92	0.0668349	0.269818	0.17838	1
		PE(18:2/20:1)	0.49	0.6	1.19	0.9	3.35294e-05	0.00111058	0.251581	0.959864
		PE(18:2/20:2)	0.74	0.96	1.18	0.93	0.00983379	0.294608	0.199787	0.976393
		PE(18:2/20:3)	0.63	0.78	1.27	0.98	0.000807712	0.0287486	0.17838	1
		PE(18:2/20:4)	0.7	0.99	1.22	0.91	0.011293	0.35833	0.195122	0.962962
		PE(18:2/20:5)	1	1.04	1	0.96	0.406348	0.135486	0.694619	0.943908
		PE(18:2/22:1)	0.44	0.55	1.15	0.98	1.14334e-05	0.00206864	0.348104	1
		PE(18:2/22:2)	0.85	0.83	1.3	1.06	0.239097	0.256115	0.243883	1
		PE(18:2/22:4)	0.9	1.01	1.03	1.06	0.257737	0.389677	0.560227	0.96233
		PE(18:2/22:5)	0.72	0.76	1.13	0.92	0.00571261	0.0139925	0.274974	0.943908
		PE(18:2/22:6)	1.08	1.28	1.14	0.99	0.263702	0.0465839	0.303155	1
	PE Ether	PE(O-16:0/16:0)	0.75	0.47	0.76	1.88	0.301928	0.065509	0.343391	0.943908
		PE(O-16:0/16:1)	0.72	1	1	1	0.000433986	0.466074	0.694619	1
		PE(O-16:0/18:0)	1.13	1.7	0.81	1.74	0.333765	0.292891	0.361361	0.943908
		PE(O-16:0/18:1)	0.53	0.58	1.02	1.23	0.00158373	0.00537817	0.670906	0.943908
		PE(O-16:0/18:2)	0.57	0.65	1.13	0.9	0.00103891	0.00640451	0.372557	0.943908
		PE(O-16:0/20:1)	0.58	0.49	0.97	1.11	0.00158373	0.000460574	0.607499	0.943908
		PE(O-16:0/20:2)	1	1	1	1	0.406348	0.466074	0.694619	1
		PE(O-16:0/20:3)	0.65	0.86	1.12	0.88	0.0118489	0.252835	0.346322	0.943908
		PE(O-16:0/20:4)	0.76	0.91	0.96	0.88	0.00279243	0.143428	0.544136	0.943908
		PE(O-16:0/20:5)	0.99	1	1	1	0.0297455	0.466074	0.354442	1
		PE(O-16:0/22:4)	0.79	0.8	0.94	0.97	0.00293628	0.0070636	0.489739	0.976393
		PE(O-16:0/22:5)	0.7	0.69	1.03	0.96	0.000717417	0.00122123	0.489739	0.982177
		PE(O-16:0/22:6)	0.77	0.76	1.1	0.95	0.0221816	0.0179536	0.40637	0.991831
		PE(O-18:0/16:0)	0.7	1.35	0.78	1.19	0.0723587	0.133921	0.261679	0.943908
		PE(O-18:0/16:1)	0.26	0.52	0.95	1.02	5e-11	0.0004256	0.584089	1
		PE(O-18:0/18:0)	0.81	0.98	1.09	1.43	0.113365	0.455896	0.490804	0.943908
		PE(O-18:0/18:1)	0.49	0.64	1.18	1.03	1.0179e-07	8.80977e-05	0.181498	1
		PE(O-18:0/18:2)	0.64	0.88	1.3	0.99	0.0116779	0.221563	0.181725	1
		PE(O-18:0/18:3)	0.86	0.92	1.14	1	0.046623	0.180757	0.181725	1
		PE(O-18:0/20:1)	0.69	0.79	1.02	1.02	0.0424837	0.221153	0.683588	1
		PE(O-18:0/20:2)	0.5	0.97	1.41	1.06	0.000294637	0.458115	0.17838	1
		PE(O-18:0/20:3)	0.67	0.85	1.14	0.91	0.000249178	0.0647712	0.216306	0.943908
		PE(O-18:0/20:4)	0.75	0.93	1.12	0.99	0.0109229	0.242633	0.26948	1
		PE(O-18:0/20:5)	0.95	0.89	1.13	0.91	0.312199	0.230332	0.287577	0.943908
		PE(O-18:0/22:4)	0.89	1.13	0.99	0.97	0.221426	0.17849	0.694619	0.991831
		PE(O-18:0/22:5)	0.87	0.98	1.05	1.01	0.0821317	0.3787	0.470361	1
		PE(O-18:0/22:6)	1.28	1.37	1.07	1.12	0.0122436	0.00308106	0.376624	0.943908
	PE Plasmalogen	PE(P-14:0/18:0)	1.1	1.36	0.8	1.37	0.25975	0.216074	0.386	0.943908
		PE(P-14:0/18:1)	0.77	1.18	0.82	1.12	0.166357	0.3436	0.437794	0.943908
		PE(P-14:1/18:1)	0.9	1	1.09	1.17	0.190726	0.466074	0.45978	0.943908
		PE(P-16:0/16:0)	0.69	0.58	0.85	1.35	0.154522	0.0441827	0.407608	0.943908
		PE(P-16:0/16:1)	0.43	0.25	0.99	1.11	2.35616e-05	3.202e-08	0.694619	0.982177
		PE(P-16:0/18:0)	1.14	1.98	0.71	1.84	0.347834	0.291515	0.351399	0.943908
		PE(P-16:0/18:1)	0.63	0.71	1.09	1.02	1.13698e-05	0.000628033	0.289752	1
		PE(P-16:0/18:2)	0.81	0.88	1.11	0.92	0.0425974	0.15605	0.400092	0.943908
		PE(P-16:0/20:1)	0.45	0.64	1.14	1.01	3.5582e-06	0.00294142	0.325351	1
		PE(P-16:0/20:2)	0.67	0.67	1.02	0.93	0.0118489	0.0161546	0.655689	0.943908
		PE(P-16:0/20:3)	0.74	0.77	1.05	0.86	0.00411772	0.00889321	0.505329	0.943908
		PE(P-16:0/20:4)	0.86	0.95	1.01	0.9	0.0350338	0.262834	0.627098	0.943908
		PE(P-16:0/20:5)	0.66	1	1.03	1.09	5.61397e-05	0.466074	0.600355	0.943908
		PE(P-16:0/22:2)	0.73	1	1	1	0.00283204	0.466074	0.694619	1
		PE(P-16:0/22:4)	0.87	0.92	0.96	0.98	0.0221816	0.15081	0.49344	0.982177
		PE(P-16:0/22:5)	0.79	0.91	1.06	0.88	0.00535026	0.155655	0.40716	0.943908
		PE(P-16:0/22:6)	1	1.04	1.06	0.88	0.406348	0.325622	0.370379	0.943908
		PE(P-16:1/18:1)	0.81	0.74	0.73	1.45	0.314022	0.259906	0.384794	0.943908
		PE(P-18:0/16:0)	0.75	0.71	0.84	1.22	0.0628841	0.0649576	0.372557	0.943908
		PE(P-18:0/16:1)	0.38	0.34	1.01	1.04	2.447e-08	7.09e-09	0.683588	1
		PE(P-18:0/18:0)	0.8	0.94	0.98	1.22	0.169532	0.382004	0.689291	0.943908
		PE(P-18:0/18:1)	0.59	0.71	1.1	1	8.11497e-06	0.00115567	0.295394	1
		PE(P-18:0/18:2)	0.64	0.83	1.11	0.99	0.00297662	0.0961175	0.354999	1
		PE(P-18:0/18:3)	0.75	1	1	1	0.000323633	0.466074	0.694619	1
		PE(P-18:0/20:1)	0.56	0.77	1.04	1.07	0.00242193	0.201779	0.640881	1
		PE(P-18:0/20:2)	0.71	0.87	0.9	0.89	0.0207677	0.291515	0.52872	0.943908
		PE(P-18:0/20:3)	0.79	0.95	1.09	0.86	0.0171431	0.290573	0.407608	0.943908
		PE(P-18:0/20:4)	0.98	1.19	1.05	0.89	0.359809	0.0592433	0.485873	0.943908
		PE(P-18:0/20:5)	0.8	1.1	1.21	1	0.0338289	0.2446	0.17838	1
		PE(P-18:0/22:2)	1	1	1	1	0.406348	0.466074	0.694619	1
		PE(P-18:0/22:4)	0.99	1.19	1.03	0.95	0.400424	0.0680526	0.588664	0.943908
		PE(P-18:0/22:5)	0.92	1.09	1.07	0.9	0.181059	0.258818	0.383001	0.943908
		PE(P-18:0/22:6)	1.09	1.05	0.93	1	0.21214	0.320467	0.472519	1
		PE(P-18:1/16:0)	0.87	0.76	0.75	1.41	0.223964	0.157719	0.302223	0.943908
		PE(P-18:1/16:1)	0.8	1	1	1	0.000685372	0.466074	0.694619	1
		PE(P-18:1/18:0)	1.16	1.48	0.88	1.4	0.314022	0.258818	0.502256	0.943908
		PE(P-18:1/18:1)	0.52	0.61	1.35	1	5.1254e-07	3.49339e-05	0.0459411	1
		PE(P-18:1/18:2)	0.55	0.87	1.6	0.72	0.00401395	0.22613	0.166054	0.943908
		PE(P-18:1/20:1)	0.64	0.74	1	0.98	0.000373761	0.0165301	0.694619	1
		PE(P-18:1/20:2)	0.64	1.01	1.14	0.8	0.0163097	0.429495	0.393769	0.943908
		PE(P-18:1/20:3)	0.59	0.64	1	0.96	0.000222612	0.000825265	0.675011	0.991831
		PE(P-18:1/20:4)	0.72	0.85	1.02	0.93	0.000159472	0.0305061	0.60588	0.943908
		PE(P-18:1/22:4)	0.75	0.97	1.02	0.98	0.000371374	0.351345	0.589915	1
		PE(P-18:1/22:5)	0.72	0.87	1.08	0.94	0.000336975	0.0703498	0.289752	0.943908
		PE(P-18:1/22:6)	0.94	0.88	1.05	0.98	0.19957	0.0651417	0.474257	1
		PE(P-18:2/18:2)	0.7	1.47	1.25	0.88	0.108747	0.0977972	0.269694	0.943908
		PE(P-18:2/20:4)	1.19	1.27	1	0.98	0.0619581	0.0220765	0.683588	1
		PE(P-18:2/22:6)	1.05	1.11	1.21	0.86	0.300021	0.194946	0.17838	0.943908
Lysophosphatidylethanolamine	LPE Ester	LPE(16:0)	0.89	0.78	1.8	1.27	0.247421	0.269637	0.0275415	0.943908
		LPE(16:1)	0.45	0.41	1.68	1.28	0.000382221	0.000477302	0.0554094	0.943908
		LPE(17:0)	1.2	1.28	2.01	1.34	0.268818	0.105658	0.0251666	0.943908
		LPE(18:0)	1.71	1.53	2.3	1.36	0.0389137	0.0394292	0.012973	0.943908
		LPE(18:1)	0.95	0.97	1.99	1.27	0.326917	0.401618	0.0226838	0.943908
		LPE(18:2)	0.87	1.03	2.25	1.13	0.210695	0.326609	0.00877111	1
		LPE(20:0)	0.9	0.91	2.39	1.22	0.247063	0.466074	0.0226838	0.999348
		LPE(20:1)	0.75	0.81	2.18	1.28	0.124276	0.296056	0.0249287	0.962962
		LPE(20:2)	1	1.05	2.01	1.39	0.391564	0.38001	0.0334605	0.943908
		LPE(20:3)	0.84	0.81	1.97	1.21	0.150963	0.240832	0.00989286	0.943908
		LPE(20:4)	1.03	0.95	1.97	1.2	0.406129	0.466074	0.00877111	0.943908
		LPE(20:5)	1	1	1	1.19	0.406348	0.466074	0.694619	0.943908
		LPE(22:4)	1.13	0.75	1.35	1.12	0.23019	0.217919	0.200965	0.976393
		LPE(22:5)	0.97	0.71	1.83	1.18	0.336856	0.194946	0.0554094	0.991831
		LPE(22:6)	1.49	1.22	2.14	1.23	0.0936957	0.157309	0.0275415	0.976393
Phosphatidylinositol	PI Ester	PI(16:0/16:0)	0.69	0.9	0.97	1.33	0.0810149	0.382004	0.694619	0.943908
		PI(16:0/18:1)	0.51	0.4	0.9	1.38	0.062291	0.00506627	0.612793	0.943908
		PI(16:0/18:2)	0.6	0.79	1	1.3	0.0694569	0.338223	0.60588	0.943908
		PI(16:0/20:3)	0.42	0.36	0.88	1.15	1.03492e-05	3.8113e-07	0.340263	0.943908
		PI(16:0/20:4)	0.57	0.55	0.9	1.05	0.00396601	0.000519361	0.479867	0.991831
		PI(16:0/22:4)	1	1	1	1	0.406348	0.466074	0.694619	1
		PI(16:0/22:5)	1	0.91	1	1	0.406348	0.00832093	0.694619	1
		PI(18:0/16:0)	0.64	0.62	0.94	0.91	0.013296	0.00423259	0.635805	0.943908
		PI(18:0/18:1)	0.9	0.72	0.95	1.39	0.32118	0.164181	0.670135	0.943908
		PI(18:0/18:2)	0.67	0.99	1.03	1.06	0.175425	0.435736	0.600355	1
		PI(18:0/20:2)	0.51	0.41	0.75	1.03	0.002514	0.000288529	0.279202	1
		PI(18:0/20:3)	0.76	0.67	0.86	0.97	0.0376061	0.00420791	0.32313	1
		PI(18:0/20:4)	1.17	1.09	0.89	1.04	0.050467	0.312474	0.469283	1
		PI(18:0/22:4)	0.85	0.83	0.77	1.04	0.406348	0.190973	0.204999	1
		PI(18:0/22:5)	0.54	0.49	0.79	1.08	0.00900165	0.000785873	0.284745	0.976393
		PI(18:0/22:6)	0.8	0.55	0.87	0.84	0.301928	0.0356773	0.588575	0.943908
		PI(18:1/16:1)	0.62	0.6	0.8	1.05	0.0704503	0.0647712	0.45165	1
		PI(18:1/18:1)	0.58	0.68	0.79	0.95	0.00900165	0.0236704	0.222853	1
		PI(18:1/18:2)	0.54	0.81	0.93	1.07	0.0169509	0.245604	0.619786	0.991831
		PI(18:1/20:3)	0.43	0.5	0.75	0.92	5.37239e-05	0.00051958	0.187024	0.962203
		PI(18:1/20:4)	0.5	0.73	0.82	0.97	0.00248273	0.0445746	0.284745	1
		PI(18:2/18:2)	0.84	0.92	0.83	1.27	0.299974	0.395895	0.368757	0.943908
Free Fatty Acids	Saturated FFA	FFA(12:0)	1.06	1.06	1.15	0.97	0.315642	0.363256	0.379695	1
		FFA(14:0)	1.07	0.98	1.3	1.06	0.20877	0.382004	0.0126228	0.943908
		FFA(15:0)	1.72	0.71	0.78	0.62	0.114509	0.314977	0.533892	0.943908
		FFA(16:0)	1.24	1.14	1.61	1.07	0.0537677	0.131606	0.00508813	0.982177
		FFA(17:0)	1.11	1.44	1.35	0.99	0.143827	0.000475615	0.0126228	1
		FFA(18:0)	1.32	1.33	1.47	1.01	0.0311042	0.0235041	0.0226838	1
		FFA(20:0)	1.24	0.96	1.25	0.97	0.0669466	0.371624	0.17838	1
		FFA(22:0)	1.53	1.14	1.36	1.08	0.00127008	0.157719	0.0389681	0.943908
		FFA(24:0)	1.09	1.32	1.14	1.25	0.301928	0.100749	0.418944	0.943908
	Monounsaturated FFA	FFA(14:1)	1.93	0.49	0.7	0.43	0.150858	0.247171	0.433657	0.943908
		FFA(16:1)	0.83	0.72	1.4	1.02	0.0802422	0.0070636	0.0459411	1
		FFA(18:1)	1.21	0.98	1.57	1.01	0.0669466	0.412305	0.00912218	1
		FFA(20:1)	1.14	0.89	1.39	0.96	0.140679	0.184016	0.0459411	0.976393
		FFA(22:1)	1.64	1.32	1.6	1.12	0.00279762	0.045615	0.0126228	0.943908
		FFA(24:1)	1.7	1.38	1.41	1.15	0.00124233	0.0287229	0.0602494	0.943908
	Polyunsaturated FFA (PUFA)	FFA(18:2)	1.67	1.63	2.11	1.13	0.00516526	0.00274938	0.00357495	0.943908
		FFA(18:4)	1.07	1.45	1.23	0.9	0.315706	0.00540572	0.17838	0.943908
		FFA(20:2)	1.52	1.24	1.55	1.02	0.00116295	0.0571039	0.00842021	1
		FFA(20:3)	1.56	1.4	1.72	1.09	0.00705761	0.0249602	0.0126228	0.991831
		FFA(20:4)	1.93	1.57	2.1	1.19	0.00955073	0.0265096	0.0126228	0.973394
		FFA(20:5)	0.79	0.16	1.34	0.98	0.328283	0.170467	0.375539	1
		FFA(22:2)	1.21	0.89	1.36	1.09	0.108747	0.268533	0.17838	0.943908
		FFA(22:4)	1.97	1.65	1.43	0.98	2.96054e-05	0.000249497	0.0477753	1
		FFA(22:5)	1.39	1.18	1.58	0.96	0.0298185	0.111927	0.0226838	0.97047
		FFA(22:6)	1.78	1.67	1.76	1.06	0.00145123	0.00159855	0.0123059	1
Cholesterol Ester	CE Ester	CE(14:0)	1.11	1.2	1.01	1.09	0.307352	0.191684	0.681964	0.943908
		CE(14:1)	0.61	0.66	1	1	9.88808e-05	0.000395365	0.694619	1
		CE(15:0)	0.88	0.75	1.08	1.82	0.244491	0.125474	0.513564	0.943908
		CE(16:0)	1.08	1.03	0.91	0.98	0.243699	0.443912	0.42538	1
		CE(16:1)	0.47	0.53	0.8	1	9.47765e-05	0.000457954	0.229129	1
		CE(17:0)	0.93	1.28	1.16	1.16	0.285133	0.0365742	0.251324	0.943908
		CE(18:0)	1.17	1.04	1.1	0.99	0.066106	0.3436	0.284745	1
		CE(18:1)	0.86	0.92	1.02	0.99	0.0959952	0.281867	0.658786	1
		CE(18:2)	1.5	1.73	1.18	1.02	3.51391e-06	2.686e-08	0.126801	1
		CE(18:3)	1.35	1.58	1.15	1.06	0.000952839	9.0847e-06	0.181498	0.943908
		CE(20:0)	1.19	0.85	1.2	0.94	0.259162	0.194946	0.284745	0.991831
		CE(20:1)	0.72	0.74	0.89	0.89	0.0201828	0.0439012	0.476017	0.943908
		CE(20:2)	0.91	1.11	1.05	0.74	0.239554	0.363256	0.619722	0.943908
		CE(20:3)	1.61	1.18	0.81	1.04	7.50071e-06	0.0385089	0.093748	0.943908
		CE(20:4)	1.93	1.51	0.85	1	2.2e-10	1.69278e-06	0.0893254	1
		CE(20:5)	0.84	0.88	1.08	0.65	0.148024	0.15287	0.529123	0.943908
		CE(22:0)	0.8	0.78	1	1	0.00590492	0.00398393	0.694619	1
		CE(22:1)	0.59	0.51	1.04	0.81	0.000557191	1.14115e-05	0.600355	0.943908
		CE(22:2)	0.59	0.5	1	0.97	3.8656e-07	2.2e-10	0.694619	0.976913
		CE(22:4)	1.44	1.04	0.86	1.44	0.187133	0.412305	0.554666	0.943908
		CE(22:5)	1.44	1.25	0.89	1.02	0.00283204	0.0322356	0.312401	1
		CE(22:6)	2.22	1.87	0.83	1.12	1.393e-08	1.74411e-06	0.17838	0.943908
		CE(24:1)	0.97	1	1	1	0.00656198	0.466074	0.694619	1
Sphingolipids	Ceramide	CER(14:0)	1.19	1.19	1.01	1.09	0.136358	0.131613	0.647006	0.97637
		CER(16:0)	1.86	1.81	1.02	0.98	6.1188e-07	1.14528e-06	0.636818	1
		CER(18:0)	2.59	2.43	0.91	1.03	9.706e-08	3.0303e-07	0.447624	1
		CER(18:1)	1.05	1.16	1	1.18	0.314022	0.182867	0.694619	0.943908
		CER(20:0)	2.26	1.99	0.99	1.04	1.263e-08	2.7689e-07	0.678914	0.991831
		CER(20:1)	1.32	1.57	0.83	0.99	0.0201057	0.00112952	0.202359	1
		CER(22:0)	1.24	1.22	1.21	0.9	0.180773	0.194549	0.254353	0.949545
		CER(22:1)	0.68	0.68	0.98	0.99	0.000635101	0.00050983	0.607499	1
		CER(24:0)	0.67	0.78	1.13	1.08	0.00499113	0.0813004	0.303155	1
		CER(24:1)	0.66	0.78	1.01	1.06	0.000630551	0.0323234	0.658786	0.98228
	Dihydroceramide	DCER(16:0)	1.69	1.39	0.88	0.93	0.000388878	0.0116131	0.340263	0.943908
		DCER(20:0)	1.19	1.3	0.97	0.95	0.150423	0.0921721	0.670135	1
		DCER(22:0)	1.3	1.22	1.1	0.86	0.117539	0.195106	0.445241	0.943908
		DCER(22:1)	0.85	0.91	0.87	0.83	0.0952498	0.182351	0.240553	0.943908
		DCER(22:2)	0.77	0.92	1.07	1.14	0.0193566	0.270395	0.469283	0.943908
		DCER(24:0)	0.7	0.8	1.09	0.95	0.00324	0.0307902	0.405868	0.979891
		DCER(24:1)	0.64	0.72	0.98	1.15	0.000263683	0.00434899	0.619786	0.943908
	Hexosylceramide	HCER(16:0)	1.16	1.16	0.78	0.93	0.250358	0.179448	0.195939	0.943908
		HCER(18:0)	2	1.46	0.69	1.14	0.000379345	0.0202952	0.161245	0.943908
		HCER(20:0)	1.66	1.26	0.82	1.01	8.847e-08	0.0036252	0.0392513	1
		HCER(20:1)	1.1	0.97	0.91	1	0.113975	0.353567	0.226458	1
		HCER(22:0)	0.92	0.8	0.96	1	0.188666	0.0143906	0.560227	1
		HCER(22:1)	0.46	0.46	0.89	1.02	7.38987e-06	7.51512e-06	0.354999	1
		HCER(24:0)	0.64	0.65	0.92	1.07	0.000363858	0.000972536	0.504505	0.976393
		HCER(24:1)	0.55	0.54	0.78	1.09	2.08741e-06	3.85872e-06	0.147483	0.943908
		HCER(26:0)	1.19	1.24	0.88	1.03	0.108721	0.101289	0.315296	1
	Lactosylceramide	LCER(14:0)	1	1	1	1	0.406348	0.466074	0.694619	1
		LCER(16:0)	1.38	1.08	1.03	1	0.00452282	0.220614	0.68681	1
		LCER(18:0)	1.27	1.22	1.07	1.07	0.0219582	0.0481034	0.499496	0.943908
		LCER(18:1)	2.12	1.71	0.74	1.1	8.49033e-05	0.00560112	0.147483	0.943908
		LCER(20:0)	1.63	0.96	0.99	1.11	0.00769991	0.40262	0.694619	0.943908
		LCER(20:1)	1.59	1.39	0.69	1.16	0.00117943	0.0195615	0.0288515	0.943908
		LCER(22:0)	0.82	0.9	1.29	1.13	0.111998	0.264455	0.17838	0.943908
		LCER(22:1)	0.93	0.93	0.99	1.08	0.304602	0.443912	0.694619	0.962962
		LCER(24:0)	0.61	0.68	1.56	1.03	0.000981222	0.0113141	0.0226838	1
		LCER(24:1)	0.6	0.57	1.26	1.15	0.00104125	0.000397246	0.17838	0.943908
	Sphingomyelin	SM(14:0)	1.28	1.22	1.32	1.46	0.0142287	0.0579371	0.0425401	0.0593324
		SM(16:0)	1.29	1.3	0.94	0.99	8.26756e-05	5.27765e-05	0.248177	1
		SM(18:0)	1.51	1.48	0.95	1	5.59192e-06	9.32497e-06	0.435139	1
		SM(18:1)	1.47	1.45	0.89	1.05	0.000164686	0.00022673	0.238737	0.943908
		SM(20:0)	1.14	1.3	1.05	0.94	0.0947286	0.011028	0.489739	0.943908
		SM(20:1)	0.98	1.12	0.99	0.97	0.392322	0.108224	0.673196	0.943908
		SM(22:0)	1.18	1.24	1.14	0.86	0.11825	0.0897304	0.27845	0.943908
		SM(22:1)	0.77	0.81	1	0.93	0.000371374	0.00390614	0.694619	0.943908
		SM(24:0)	0.73	0.8	1.04	0.97	0.000129548	0.00425989	0.45978	0.973394
		SM(24:1)	0.73	0.78	0.93	1	9.518e-07	5.38776e-05	0.194895	1
		SM(26:0)	0.88	0.93	1.03	0.96	0.163338	0.274601	0.584089	0.976393
		SM(26:1)	0.98	0.86	0.98	0.97	0.396837	0.191684	0.647006	0.991831
Diacylglycerol	DAG Ester	DAG(12:0/18:1)	0.93	1.16	1.07	1.11	0.240278	0.325636	0.513564	1
		DAG(12:0/18:2)	0.97	1.44	1.16	1.01	0.383347	0.0139925	0.243013	1
		DAG(14:0/14:0)	1	1	1	1	0.406348	0.466074	0.694619	1
		DAG(14:0/16:0)	1.29	0.98	0.74	1.06	0.108949	0.371624	0.17838	0.962962
		DAG(14:0/16:1)	0.76	0.58	0.89	0.92	0.0723587	0.0115431	0.611826	1
		DAG(14:0/18:1)	0.99	0.94	0.89	1.13	0.298236	0.318339	0.502256	0.943908
		DAG(14:0/18:2)	1.35	1.73	1.07	1.13	0.0320246	0.000836168	0.445383	0.943908
		DAG(14:0/18:3)	1	1.1	1	0.91	0.406348	0.135486	0.694619	0.943908
		DAG(14:0/20:0)	1.55	0.98	0.62	0.78	0.13105	0.466074	0.204999	0.943908
		DAG(14:0/20:4)	1.2	1.32	1.04	0.94	0.10375	0.0309978	0.542899	0.976393
		DAG(14:0/22:6)	1.83	2.59	0.77	0.91	0.0233111	0.000965287	0.344578	1
		DAG(14:1/16:0)	3.48	0.75	0.49	0.24	0.135436	0.336019	0.340251	0.943908
		DAG(14:1/18:1)	0.89	0.86	0.85	0.94	0.289725	0.269921	0.45978	0.991916
		DAG(15:0/18:1)	1.35	1.39	0.85	1.1	0.0880878	0.0746221	0.495552	0.943908
		DAG(15:0/18:2)	1.85	2.58	1.11	1.02	3.53786e-05	1.623e-08	0.329252	1
		DAG(16:0/16:0)	1.9	1.55	0.83	1.07	0.00145835	0.029796	0.317969	0.943908
		DAG(16:0/16:1)	0.92	0.84	0.66	0.99	0.239554	0.230332	0.200965	1
		DAG(16:0/18:0)	1.88	1.7	0.76	1.03	0.00384642	0.0131443	0.241111	0.984391
		DAG(16:0/18:1)	1.83	1.63	0.7	1.02	0.0264301	0.0704046	0.204999	0.991831
		DAG(16:0/18:2)	2.23	2.77	0.94	1.11	3.90267e-05	1.21885e-06	0.61644	0.943908
		DAG(16:0/18:3)	2.26	2.7	0.89	1.02	0.000101154	1.20848e-05	0.548182	1
		DAG(16:0/20:3)	1.27	1.4	0.9	1.04	0.110643	0.062831	0.422503	0.962962
		DAG(16:0/20:4)	1.55	1.7	0.93	0.97	0.00129104	0.000163159	0.51627	1
		DAG(16:0/20:5)	1.34	1.67	0.81	1	0.0789807	0.00564651	0.267794	1
		DAG(16:0/22:5)	1.94	2.56	0.7	1.01	0.00939267	0.000809015	0.199665	1
		DAG(16:0/22:6)	3.59	4.76	0.59	0.94	0.000648136	0.000132091	0.192866	1
		DAG(16:1/16:1)	0.52	0.52	0.61	0.97	0.0136646	0.0320407	0.199665	1
		DAG(16:1/18:0)	1.12	0.94	0.73	1.02	0.375626	0.333358	0.249784	1
		DAG(16:1/18:1)	0.94	0.87	0.66	0.99	0.259211	0.265728	0.199272	1
		DAG(16:1/18:2)	1.25	1.61	0.87	1.07	0.137999	0.0157537	0.419093	0.962962
		DAG(16:1/18:3)	1.01	1.49	0.88	1.02	0.270416	0.0335351	0.472102	1
		DAG(16:1/20:0)	1	0.48	1	1.18	0.406348	6.58e-09	0.694619	0.943908
		DAG(16:1/20:2)	1.08	1.11	0.94	1.03	0.307352	0.2446	0.636273	1
		DAG(16:1/20:4)	0.79	1.04	0.95	0.86	0.120741	0.399294	0.607499	0.943908
		DAG(16:1/22:6)	2.27	2.87	0.55	0.93	0.0178598	0.00719649	0.17838	1
		DAG(18:0/18:1)	1.56	1.28	0.92	0.98	0.0056889	0.102394	0.489739	1
		DAG(18:0/18:2)	1.85	2.13	1.22	1.07	7.186e-08	1.28e-09	0.109963	0.943908
		DAG(18:0/18:3)	1.58	1.82	1.19	1.07	0.00272021	0.000580999	0.319552	0.982177
		DAG(18:0/22:6)	2.58	1.62	0.72	0.73	0.00179584	0.0254012	0.40716	0.943908
		DAG(18:1/18:1)	1.14	1.05	0.86	1.02	0.26763	0.44955	0.368434	1
		DAG(18:1/18:2)	1.41	1.78	1.17	1.07	0.00302882	2.72863e-05	0.204999	0.943908
		DAG(18:1/20:1)	0.96	0.82	0.89	0.97	0.326256	0.146946	0.419093	1
		DAG(18:1/20:2)	1.25	1.02	0.9	1.04	0.076479	0.458115	0.345453	0.972761
		DAG(18:1/20:3)	1.22	1.15	1.02	1.02	0.145627	0.247641	0.694619	1
		DAG(18:1/20:4)	1.33	1.53	1.12	0.98	0.0190438	0.000882338	0.340251	1
		DAG(18:1/20:5)	1.62	2.6	1.06	0.93	0.000824965	5.44e-08	0.52626	0.97637
		DAG(18:1/22:4)	1.63	1.59	1.05	1	0.00195634	0.00521483	0.647006	1
		DAG(18:1/22:5)	0.92	1.04	1.21	0.87	0.258978	0.432936	0.243013	0.943908
		DAG(18:1/22:6)	1.83	1.99	1	0.91	1.11705e-05	8.2838e-07	0.694619	0.943908
		DAG(18:2/18:3)	1.65	2.8	1.69	1.02	0.00763057	2.27901e-05	0.14269	1
		DAG(18:2/20:3)	1.61	1.98	1.36	1.1	0.0047736	8.25391e-05	0.17838	0.943908
		DAG(18:2/20:4)	2	2.61	1.51	1.01	0.000388878	1.69278e-06	0.1351	1
		DAG(18:2/20:5)	1.62	2.38	1.35	1.07	0.000978868	1.446e-07	0.0430434	0.943908
		DAG(18:2/22:4)	1.95	2.72	1.38	1.01	0.0003433	2.38003e-06	0.17838	1
		DAG(18:2/22:5)	1.25	1.83	1.5	0.82	0.119794	0.00440025	0.17838	0.943908
		DAG(18:2/22:6)	2.5	3.47	1.46	0.85	2.69984e-05	6.041e-08	0.17838	0.943908
Triacylglycerol	TAG Ester	TAG36:0-FA12:0	2.14	4.17	0.87	0.61	0.150797	0.0287229	0.619986	0.943908
		TAG40:0-FA14:0	1	1	1	1	0.406348	0.466074	0.694619	1
		TAG42:0-FA16:0	4.15	3.48	0.62	2.58	0.0514675	0.0577619	0.451353	0.943908
		TAG42:1-FA14:0	1	1	1	1	0.406348	0.466074	0.694619	1
		TAG42:1-FA16:0	2.32	2.33	0.7	2.86	0.209431	0.281216	0.537237	0.943908
		TAG42:1-FA16:1	1	1.08	1	2.96	0.406348	0.445828	0.694619	0.943908
		TAG42:1-FA18:1	1.96	2.37	0.93	1.08	0.00517352	0.00081724	0.619786	0.982177
		TAG42:2-FA12:0	1	1	1	1	0.406348	0.466074	0.694619	1
		TAG42:2-FA18:2	0.85	2.5	1	1.2	0.32206	0.132931	0.694619	0.98228
		TAG44:0-FA12:0	1.45	1.63	0.45	1.89	0.363939	0.384891	0.45978	0.943908
		TAG44:0-FA14:0	3.35	1.98	0.61	1.39	0.0234949	0.105892	0.255642	0.943908
		TAG44:0-FA16:0	3.43	2.37	0.67	1.77	0.00848183	0.0251561	0.340251	0.943908
		TAG44:0-FA18:0	1	1	1	2.95	0.406348	0.466074	0.694619	0.943908
		TAG44:1-FA12:0	2.16	1.02	0.35	1.89	0.317558	0.345032	0.340263	0.943908
		TAG44:1-FA14:0	1.77	1.39	0.69	1.49	0.25975	0.305678	0.486815	0.943908
		TAG44:1-FA14:1	0.9	0.87	1	1.06	0.328283	0.194817	0.694619	0.991831
		TAG44:1-FA16:0	4.55	2.98	0.54	2.3	0.00372702	0.0253445	0.219396	0.943908
		TAG44:1-FA16:1	1.7	1.34	0.48	1.45	0.295601	0.456959	0.374147	0.943908
		TAG44:1-FA18:1	4.26	3.31	0.63	2.36	0.00374068	0.0105622	0.350633	0.943908
		TAG44:2-FA12:0	1	1	1	1	0.406348	0.466074	0.694619	1
		TAG44:2-FA14:0	0.86	0.7	1.19	1.78	0.268678	0.102584	0.490804	0.943908
		TAG44:2-FA16:0	5.09	5.17	0.7	2.49	0.000218586	0.000343423	0.376929	0.943908
		TAG44:2-FA16:1	2.28	2.14	0.68	1.69	0.185589	0.265031	0.547169	0.943908
		TAG44:2-FA18:1	3.02	2.87	0.7	1.64	0.00435997	0.005734	0.358709	0.943908
		TAG44:2-FA18:2	4.56	5.7	0.86	2.14	0.000413327	0.000147227	0.655689	0.943908
		TAG44:3-FA18:2	2.37	2	0.61	3	0.166257	0.285497	0.505329	0.943908
		TAG45:0-FA14:0	1	1	1	1	0.406348	0.466074	0.694619	1
		TAG45:0-FA15:0	1	1.28	1	0.78	0.406348	0.135486	0.694619	0.943908
		TAG45:0-FA16:0	7.27	4.6	0.61	1.31	3.11478e-05	0.000809015	0.268382	0.943908
		TAG45:1-FA16:0	12.23	5.52	0.54	1.06	1.05836e-05	0.000674982	0.243577	0.962203
		TAG45:1-FA18:1	12.6	5.73	0.49	1.06	2.56221e-05	0.000839219	0.214217	0.943908
		TAG46:0-FA12:0	1.47	1.73	0.76	2.32	0.325041	0.343623	0.52872	0.943908
		TAG46:0-FA14:0	3.8	2.1	0.56	1.28	0.00939267	0.0670026	0.189817	0.943908
		TAG46:0-FA16:0	3.97	2.16	0.56	1.36	0.00493141	0.0592457	0.181725	0.943908
		TAG46:0-FA18:0	1	1.35	1	1.5	0.406348	0.326487	0.694619	0.943908
		TAG46:1-FA12:0	2.78	2.3	0.66	1.42	0.0161685	0.0432061	0.284098	0.943908
		TAG46:1-FA14:0	2.61	1.48	0.51	1.27	0.0535326	0.238298	0.17838	0.943908
		TAG46:1-FA14:1	2.41	1.44	0.58	1.3	0.0514918	0.201779	0.232058	0.943908
		TAG46:1-FA16:0	2.47	1.5	0.55	1.34	0.0658379	0.225235	0.201429	0.943908
		TAG46:1-FA16:1	2.5	1.4	0.49	1.24	0.0818315	0.275353	0.17838	0.943908
		TAG46:1-FA18:0	2.06	2.84	0.49	0.97	0.267088	0.231553	0.471293	0.96233
		TAG46:1-FA18:1	2.85	2.12	0.61	1.45	0.0180761	0.0616671	0.233709	0.943908
		TAG46:2-FA12:0	2.66	3.5	0.8	1.34	0.00675789	0.00121134	0.472102	0.943908
		TAG46:2-FA14:0	2.34	1.76	0.6	1.17	0.0509989	0.136702	0.226458	0.943908
		TAG46:2-FA14:1	1.44	0.94	0.55	1.29	0.287098	0.466074	0.243013	0.943908
		TAG46:2-FA16:0	2.25	1.97	0.75	1.51	0.0388789	0.063331	0.443195	0.943908
		TAG46:2-FA16:1	1.48	0.95	0.43	1.27	0.314022	0.440359	0.17838	0.943908
		TAG46:2-FA18:1	2.12	2.24	0.65	1.74	0.0768526	0.0664248	0.35038	0.943908
		TAG46:2-FA18:2	3.89	4.92	0.79	1.47	0.000500881	0.000181621	0.495463	0.943908
		TAG46:3-FA12:0	2.23	2.07	0.74	1.71	0.196337	0.264455	0.602221	0.943908
		TAG46:3-FA14:0	1.14	2.71	1.05	1.96	0.387056	0.114022	0.694619	0.943908
		TAG46:3-FA14:1	0.91	1.17	0.97	1.54	0.281571	0.466074	0.682737	0.943908
		TAG46:3-FA16:0	3.15	4.97	0.86	1.49	0.000339611	3.31025e-05	0.51627	0.943908
		TAG46:3-FA16:1	1.69	1.43	0.61	1.34	0.154743	0.264113	0.284745	0.943908
		TAG46:3-FA18:1	3.22	4.34	0.73	1.83	0.00412513	0.00150099	0.384794	0.943908
		TAG46:3-FA18:2	2.68	4.5	0.79	1.67	0.00919606	0.000728289	0.577392	0.943908
		TAG46:4-FA18:2	1.85	5.1	1.16	2.07	0.205116	0.00641798	0.376875	0.943908
		TAG47:0-FA14:0	1.7	1.73	0.87	1.33	0.27811	0.345032	0.690626	0.943908
		TAG47:0-FA15:0	3.89	2.76	0.64	1.24	0.000534325	0.0037357	0.214217	0.943908
		TAG47:0-FA16:0	3.29	2.36	0.62	1.39	0.00116386	0.0111601	0.187733	0.943908
		TAG47:0-FA17:0	5.22	4.97	0.67	0.96	1.0091e-06	1.70714e-06	0.206416	1
		TAG47:1-FA14:0	3.55	2.5	0.63	1.32	0.00385288	0.0250373	0.213839	0.943908
		TAG47:1-FA15:0	2.88	2.04	0.6	1.31	0.0073025	0.051415	0.199787	0.943908
		TAG47:1-FA16:0	3.31	2.14	0.59	1.26	0.00863308	0.0656117	0.204772	0.943908
		TAG47:1-FA16:1	2.29	1.61	0.64	1.14	0.0215347	0.158788	0.228964	0.943908
		TAG47:1-FA17:0	3.87	3.13	0.7	1	4.8493e-05	0.000290139	0.256369	1
		TAG47:1-FA18:1	4.41	3.26	0.71	1.28	0.000243601	0.00289254	0.309383	0.943908
		TAG47:2-FA14:0	2.84	2.96	0.82	1.27	0.0207183	0.0128401	0.570384	0.943908
		TAG47:2-FA15:0	2.9	2.36	0.73	1.32	0.0056722	0.0259413	0.318038	0.943908
		TAG47:2-FA16:1	1.86	1.41	0.57	1.1	0.0882677	0.3094	0.195939	0.943908
		TAG47:2-FA18:1	5.6	4.32	0.6	1.74	0.00162919	0.00543724	0.295394	0.943908
		TAG47:2-FA18:2	5.78	6.55	0.71	1.21	4.96001e-06	1.28384e-06	0.319136	0.943908
		TAG48:0-FA14:0	4.34	2.28	0.55	1.24	0.00185991	0.0400874	0.17838	0.943908
		TAG48:0-FA16:0	4.57	2.36	0.53	1.15	0.00112007	0.029796	0.17838	0.943908
		TAG48:0-FA18:0	4.58	2.67	0.56	1.16	0.000418271	0.0100802	0.17838	0.943908
		TAG48:1-FA12:0	3.28	2.78	0.63	0.99	0.00914368	0.0316732	0.379695	0.943908
		TAG48:1-FA14:0	4.14	2.31	0.54	1.17	0.00274087	0.0426642	0.17838	0.943908
		TAG48:1-FA14:1	2.61	1.71	0.58	1.06	0.0267973	0.130846	0.209315	0.976393
		TAG48:1-FA16:0	3.43	1.69	0.49	1.15	0.0138579	0.163534	0.17838	0.943908
		TAG48:1-FA16:1	3.2	1.44	0.45	1.14	0.0254824	0.264455	0.17838	0.943908
		TAG48:1-FA18:0	2.9	1.86	0.6	1.2	0.0189949	0.097623	0.201429	0.943908
		TAG48:1-FA18:1	3.79	2.27	0.57	1.19	0.00317748	0.042586	0.181725	0.943908
		TAG48:2-FA12:0	2.35	2.19	0.69	1.26	0.0132697	0.0252645	0.331678	0.943908
		TAG48:2-FA14:0	3.9	2.91	0.62	1.17	0.00143109	0.00979058	0.204772	0.943908
		TAG48:2-FA14:1	2.19	1.49	0.57	1.26	0.0647652	0.212956	0.201429	0.943908
		TAG48:2-FA16:0	2.87	1.73	0.59	1.19	0.0155356	0.12425	0.204999	0.943908
		TAG48:2-FA16:1	1.99	1.04	0.44	1.1	0.155135	0.466074	0.17838	0.943908
		TAG48:2-FA18:0	1.4	1.86	1.2	1.54	0.270919	0.240704	0.513564	0.943908
		TAG48:2-FA18:1	2.16	1.41	0.55	1.22	0.0895263	0.269637	0.199787	0.943908
		TAG48:2-FA18:2	5.4	5.65	0.71	1.25	1.03036e-05	1.30507e-05	0.243577	0.943908
		TAG48:3-FA12:0	2.69	4.12	0.89	1.24	0.000243601	5.04166e-06	0.606053	0.943908
		TAG48:3-FA14:0	3.35	3.72	0.64	1.17	0.00328474	0.00260327	0.219396	0.943908
		TAG48:3-FA14:1	2.4	2.79	0.69	1.23	0.0174294	0.00912099	0.319136	0.943908
		TAG48:3-FA16:0	3.11	3.82	0.72	1.25	0.00226793	0.000962712	0.302223	0.943908
		TAG48:3-FA16:1	2.11	1.54	0.53	1.11	0.093632	0.243925	0.195939	0.943908
		TAG48:3-FA18:1	2.01	2.08	0.79	1.28	0.034183	0.0348799	0.476017	0.943908
		TAG48:3-FA18:2	2.89	3.48	0.73	1.24	0.0041731	0.00166716	0.325464	0.943908
		TAG48:3-FA18:3	5.66	6.45	0.72	1.13	2.09852e-06	2.20781e-06	0.213946	0.943908
		TAG48:4-FA12:0	3.14	6.43	1.06	1.11	3.86755e-06	8.4e-10	0.502059	0.943908
		TAG48:4-FA14:0	4.19	6.74	0.67	1.09	4.41205e-05	2.47963e-06	0.213946	0.962962
		TAG48:4-FA14:1	2.03	3.08	0.62	1.18	0.0451719	0.0116131	0.24658	0.943908
		TAG48:4-FA16:0	4.29	5.5	0.72	1.19	6.44622e-05	6.93665e-05	0.287577	0.943908
		TAG48:4-FA16:1	2.35	3.09	0.55	1.15	0.0374471	0.0147471	0.199787	0.943908
		TAG48:4-FA18:1	2.93	3.93	0.79	1.25	0.00265422	0.0004256	0.51627	0.943908
		TAG48:4-FA18:2	2.54	4.38	0.99	1.21	0.000477183	8.92902e-06	0.630684	0.943908
		TAG48:4-FA18:3	2.96	3.91	0.73	1.19	0.000763288	0.000282295	0.354999	0.943908
		TAG48:4-FA20:4	1	2.56	1.74	1.01	0.406348	0.0813004	0.301408	0.976393
		TAG48:5-FA18:2	2.2	3.53	1.58	1.95	0.19715	0.0806285	0.17838	0.943908
		TAG48:5-FA18:3	1	1	1.23	2.74	0.406348	0.466074	0.513564	0.943908
		TAG49:0-FA15:0	4.87	2.94	0.62	1.35	2.48817e-05	0.00229834	0.17838	0.943908
		TAG49:0-FA16:0	3.31	2.66	0.67	1.24	0.000469495	0.00382432	0.187024	0.943908
		TAG49:0-FA17:0	4.04	3.27	0.63	1.22	0.000141226	0.000648789	0.17838	0.943908
		TAG49:0-FA18:0	3.55	2.32	0.79	1.68	0.000423052	0.0275348	0.381094	0.943908
		TAG49:1-FA14:0	3.65	3.02	0.67	1.21	0.00170744	0.00711792	0.211685	0.943908
		TAG49:1-FA15:0	4.23	3.17	0.68	1.24	0.000309882	0.00279743	0.226014	0.943908
		TAG49:1-FA16:0	3.63	2.52	0.62	1.25	0.000917267	0.0114855	0.193198	0.943908
		TAG49:1-FA16:1	3.26	1.99	0.56	1.17	0.00829343	0.0653855	0.17838	0.943908
		TAG49:1-FA17:0	3.59	2.42	0.56	1.24	0.00295871	0.0255491	0.17838	0.943908
		TAG49:1-FA18:1	3.64	2.91	0.72	1.36	0.000163718	0.00139455	0.22402	0.943908
		TAG49:2-FA14:0	3.55	3.04	0.61	1.1	0.00132383	0.00398393	0.193198	0.943908
		TAG49:2-FA15:0	3.94	3.44	0.77	1.3	6.80774e-05	0.000443088	0.303155	0.943908
		TAG49:2-FA16:0	3.61	2.77	0.68	1.23	0.000454884	0.00421098	0.230755	0.943908
		TAG49:2-FA16:1	2.45	1.74	0.54	1.1	0.0366117	0.146946	0.17838	0.943908
		TAG49:2-FA17:0	3.47	3.2	0.71	1.17	0.000938461	0.00211427	0.27625	0.943908
		TAG49:2-FA18:1	2.46	1.92	0.65	1.18	0.0189949	0.0696626	0.216306	0.943908
		TAG49:2-FA18:2	5.33	6.52	0.92	1.34	3.408e-08	8.17e-09	0.51627	0.943908
		TAG49:3-FA15:0	3.59	4.29	0.75	1.24	7.79349e-05	3.94193e-05	0.27845	0.943908
		TAG49:3-FA16:0	4.79	4.4	0.73	1.27	2.87751e-05	0.000148747	0.243883	0.943908
		TAG49:3-FA16:1	2.64	2.46	0.65	1.14	0.00944347	0.0182896	0.214217	0.943908
		TAG49:3-FA18:2	3.59	4.51	0.77	1.22	4.58576e-05	1.43071e-05	0.287577	0.943908
		TAG49:3-FA18:3	2.39	4.98	1.48	1.88	0.116063	0.0154693	0.417925	0.943908
		TAG50:0-FA14:0	4.32	2.77	0.66	0.97	6.20625e-05	0.00265241	0.199665	1
		TAG50:0-FA16:0	5.14	2.7	0.54	1.12	0.000161358	0.0120574	0.17838	0.943908
		TAG50:0-FA18:0	4.82	2.86	0.58	1.09	7.34134e-05	0.00360907	0.17838	0.943908
		TAG50:1-FA14:0	3.78	2.57	0.58	1.06	0.0010567	0.0129514	0.17838	0.943908
		TAG50:1-FA16:0	4.86	2.62	0.53	1.11	0.00036496	0.0175247	0.17838	0.943908
		TAG50:1-FA16:1	3.2	1.66	0.49	1.08	0.0137746	0.183335	0.17838	0.943908
		TAG50:1-FA18:0	3.57	1.96	0.52	1.06	0.00397492	0.0747813	0.17838	0.943908
		TAG50:1-FA18:1	4.62	2.51	0.55	1.11	0.000378777	0.0190884	0.17838	0.943908
		TAG50:1-FA20:1	2.78	1.53	0.68	1.32	0.00561074	0.133921	0.214217	0.943908
		TAG50:2-FA14:0	3.47	2.42	0.59	1.1	0.00178671	0.0182522	0.179733	0.943908
		TAG50:2-FA14:1	2.31	1.99	0.56	1.05	0.0331832	0.0726881	0.213839	0.943908
		TAG50:2-FA16:0	4.49	2.81	0.6	1.11	0.000238502	0.00725867	0.181725	0.943908
		TAG50:2-FA16:1	3.05	1.68	0.48	1.07	0.0193566	0.191684	0.17838	0.943908
		TAG50:2-FA18:0	4.2	3.25	0.67	1.03	0.000211773	0.00168507	0.241224	0.962962
		TAG50:2-FA18:1	2.83	1.64	0.52	1.08	0.0185959	0.181102	0.17838	0.943908
		TAG50:2-FA18:2	7.02	6.39	0.68	1.13	2.1562e-07	1.21984e-06	0.199787	0.943908
		TAG50:2-FA20:2	3.73	2.94	0.75	1.22	0.000396897	0.00248881	0.284745	0.943908
		TAG50:3-FA14:0	4.6	5.07	0.76	1.15	3.09453e-06	1.86103e-06	0.284745	0.943908
		TAG50:3-FA14:1	1.72	1.74	0.57	1	0.137325	0.167595	0.201429	0.962203
		TAG50:3-FA16:0	4.23	3.79	0.62	1.13	0.00020273	0.000974544	0.193198	0.943908
		TAG50:3-FA16:1	3.47	2.66	0.56	1.09	0.00349464	0.0223541	0.178856	0.943908
		TAG50:3-FA18:0	4.42	4.98	0.71	1.14	2.18113e-05	1.01533e-05	0.309383	0.943908
		TAG50:3-FA18:1	3.25	2.56	0.64	1.1	0.0016589	0.011028	0.214048	0.943908
		TAG50:3-FA18:2	4.04	3.94	0.66	1.1	0.000136141	0.000347527	0.204831	0.943908
		TAG50:3-FA18:3	6.81	6.64	0.72	1.1	2.172e-08	9.222e-08	0.204772	0.943908
		TAG50:3-FA20:3	4.27	3.78	0.7	1.22	4.69604e-05	0.000284594	0.201429	0.943908
		TAG50:4-FA14:0	5.97	8.65	0.97	1.2	6.9e-10	2e-11	0.683807	0.943908
		TAG50:4-FA14:1	2.17	3.3	0.74	1.04	0.0132092	0.00142071	0.354999	0.943908
		TAG50:4-FA16:0	6.55	7.16	0.69	1.11	4.1378e-07	5.6046e-07	0.232058	0.943908
		TAG50:4-FA16:1	3.32	3.34	0.54	1.09	0.00712385	0.0102597	0.17838	0.943908
		TAG50:4-FA18:1	3.74	4.66	0.67	1.11	0.000339189	0.000118812	0.265662	0.943908
		TAG50:4-FA18:2	4.52	5.41	0.82	1.15	1.12543e-06	3.4452e-07	0.422828	0.943908
		TAG50:4-FA18:3	4.09	4.46	0.69	1.09	1.68047e-05	2.21964e-05	0.219396	0.943908
		TAG50:4-FA20:3	2.63	2.92	0.68	1.03	0.00519298	0.00641798	0.201429	0.962948
		TAG50:4-FA20:4	4.93	7.05	0.77	1.16	3.09998e-06	1.759e-07	0.243883	0.943908
		TAG50:5-FA14:0	6.26	8.8	0.91	1.13	1.4e-10	5.479e-12	0.497376	0.943908
		TAG50:5-FA14:1	2.34	4.68	0.93	1.09	0.000785895	1.53418e-06	0.692363	0.943908
		TAG50:5-FA16:0	11.02	14.31	0.69	1.09	1.789e-08	1.384e-08	0.226458	0.943908
		TAG50:5-FA16:1	3.76	4.61	0.58	1.14	0.000379345	0.000319514	0.17838	0.943908
		TAG50:5-FA18:1	4.11	5.59	0.61	1.03	8.39115e-05	2.08837e-05	0.199787	0.962962
		TAG50:5-FA18:2	5.4	9.69	0.8	1.13	3.0035e-07	2.56e-09	0.383803	0.943908
		TAG50:5-FA18:3	4.44	6.06	0.9	1.17	1.5238e-07	2.185e-08	0.52872	0.943908
		TAG50:5-FA20:4	2.76	3.72	0.73	1.1	0.000613102	0.000137612	0.256363	0.943908
		TAG50:5-FA20:5	1.33	1.44	1.09	0.97	0.214575	0.192556	0.610153	1
		TAG50:6-FA20:4	1.3	1.87	1.85	2.24	0.234326	0.0921721	0.109963	0.943908
		TAG51:0-FA16:0	4.52	3.35	0.63	1.23	7.51094e-05	0.00123713	0.192866	0.943908
		TAG51:0-FA17:0	5.33	4	0.65	1.14	1.05523e-05	0.000119764	0.189817	0.943908
		TAG51:0-FA18:0	3.97	3.3	0.7	1.12	6.42238e-06	6.08099e-05	0.194921	0.943908
		TAG51:1-FA15:0	4.03	3.17	0.71	1.14	8.19425e-06	0.000104398	0.201429	0.943908
		TAG51:1-FA16:0	4.86	3.27	0.62	1.19	5.70072e-05	0.00124085	0.182539	0.943908
		TAG51:1-FA17:0	5.62	3.64	0.61	1.19	7.3838e-06	0.000267	0.17838	0.943908
		TAG51:1-FA18:0	4.05	2.9	0.66	1.11	2.40453e-05	0.00054136	0.181498	0.943908
		TAG51:1-FA18:1	4.36	3.23	0.66	1.17	3.35294e-05	0.000545071	0.195122	0.943908
		TAG51:2-FA15:0	3.35	2.9	0.77	1.19	3.01526e-05	0.000212807	0.287401	0.943908
		TAG51:2-FA16:0	4.29	3.24	0.61	1.12	9.08959e-05	0.00101975	0.17838	0.943908
		TAG51:2-FA16:1	3.07	2.3	0.53	1.16	0.00755765	0.0391197	0.17838	0.943908
		TAG51:2-FA17:0	5.83	5.29	0.73	1.12	3.7595e-07	1.39192e-06	0.243013	0.943908
		TAG51:2-FA18:0	4.01	3.89	0.81	1.03	2.5171e-07	7.6731e-07	0.318841	0.949545
		TAG51:2-FA18:1	3.52	2.73	0.63	1.14	0.000298714	0.00275865	0.181725	0.943908
		TAG51:2-FA18:2	6.96	7.93	0.82	1.19	3.4e-10	1.1e-10	0.300216	0.943908
		TAG51:3-FA15:0	5.05	6.17	0.96	1.24	3.1e-10	5e-11	0.636273	0.943908
		TAG51:3-FA16:0	2.83	3.08	0.79	1.12	1.42484e-05	6.70679e-06	0.227519	0.943908
		TAG51:3-FA16:1	3.2	2.81	0.56	1.08	0.00560509	0.0137259	0.17838	0.943908
		TAG51:3-FA17:0	5.31	6.12	0.73	1.16	3.83936e-06	1.39192e-06	0.267794	0.943908
		TAG51:3-FA18:1	2.61	2.7	0.84	1.15	1.83764e-05	1.67969e-05	0.366	0.943908
		TAG51:3-FA18:2	5.33	6.61	0.84	1.19	1.066e-08	1.43e-09	0.359015	0.943908
		TAG51:3-FA18:3	5.31	6.49	0.88	1.11	1.769e-08	4.08e-09	0.421556	0.943908
		TAG51:4-FA15:0	6.51	9.65	1.27	1.3	5.29e-13	9e-15	0.17838	0.943908
		TAG51:4-FA16:0	2.44	2.75	0.84	1.09	6.20344e-06	1.60093e-06	0.255986	0.943908
		TAG51:4-FA16:1	3.93	4.88	0.63	1.13	0.000342733	0.00010127	0.195939	0.943908
		TAG51:4-FA18:1	2.3	2.67	0.87	1.12	9.53883e-05	1.23278e-05	0.415598	0.943908
		TAG51:4-FA18:2	5.72	8.39	1.06	1.22	3e-11	5.83e-13	0.513564	0.943908
		TAG51:4-FA18:3	5.87	7.17	0.87	1.1	6e-11	6.955e-12	0.383803	0.943908
		TAG51:4-FA20:4	2.63	2.55	0.86	1.42	0.000190501	0.000527454	0.354647	0.943908
		TAG51:5-FA18:2	6.6	9.16	0.91	1.18	1.4e-10	5.654e-12	0.525021	0.943908
		TAG51:5-FA18:3	5.9	8.34	1.13	1.15	7.848e-12	1.62e-13	0.354647	0.943908
		TAG52:0-FA16:0	5.51	3.14	0.61	1.04	2.90189e-06	0.00050672	0.17838	0.97047
		TAG52:0-FA18:0	5.37	3.23	0.6	1.02	5.41165e-06	0.000588651	0.17838	0.97569
		TAG52:0-FA20:0	4.17	2.44	0.75	1.15	2.40688e-05	0.00262667	0.204999	0.943908
		TAG52:1-FA16:0	5.06	2.86	0.58	1.05	2.94816e-05	0.00305138	0.17838	0.943908
		TAG52:1-FA16:1	3.79	1.95	0.52	0.99	0.00117068	0.0655601	0.17838	0.976393
		TAG52:1-FA18:0	5.45	3.17	0.59	1.04	1.11263e-05	0.00117345	0.17838	0.955479
		TAG52:1-FA18:1	4.6	2.71	0.58	1.06	6.40789e-05	0.00476274	0.17838	0.943908
		TAG52:1-FA20:0	2.68	1.33	0.68	1.19	0.00362716	0.187038	0.201429	0.943908
		TAG52:1-FA20:1	3.14	1.62	0.62	1.13	0.00163508	0.0864256	0.17838	0.943908
		TAG52:2-FA14:0	2.6	1.7	0.67	1.1	0.00435997	0.0654377	0.199787	0.943908
		TAG52:2-FA16:0	4.54	2.76	0.59	1.06	6.66908e-05	0.00420791	0.17838	0.943908
		TAG52:2-FA16:1	3.52	2.24	0.49	0.97	0.00477049	0.0571039	0.17838	0.982177
		TAG52:2-FA18:0	7.15	5.64	0.7	1.03	1.378e-08	2.4304e-07	0.199787	0.97047
		TAG52:2-FA18:1	4.37	2.7	0.57	1.05	0.00012584	0.00592094	0.17838	0.943908
		TAG52:2-FA18:2	7.03	6.29	0.75	1.08	1.35e-09	7.98e-09	0.217549	0.943908
		TAG52:2-FA20:0	4.92	3.17	0.69	1.1	1.88724e-06	0.000231051	0.21705	0.943908
		TAG52:2-FA20:1	2.17	1.08	0.56	1.11	0.0457008	0.39367	0.17838	0.943908
		TAG52:2-FA20:2	4.79	3.02	0.67	1.1	7.90055e-06	0.000648789	0.17838	0.943908
		TAG52:3-FA14:0	4.43	3.5	0.67	1.17	1.12544e-05	0.000110096	0.193198	0.943908
		TAG52:3-FA16:0	6.38	5.92	0.76	1.12	4.44e-09	1.778e-08	0.238737	0.943908
		TAG52:3-FA16:1	3.47	2.41	0.49	1.01	0.00534568	0.0436452	0.17838	0.955479
		TAG52:3-FA18:0	5.96	5.79	0.65	1.04	6.2349e-07	1.60093e-06	0.189817	0.943908
		TAG52:3-FA18:1	5.37	4.47	0.71	1.09	3.2682e-07	4.16063e-06	0.213946	0.943908
		TAG52:3-FA18:2	6.18	5.88	0.78	1.12	4.61e-09	1.508e-08	0.259762	0.943908
		TAG52:3-FA18:3	7.39	7.4	0.82	1.1	5e-11	1.1e-10	0.295394	0.943908
		TAG52:3-FA20:0	6.38	5.85	0.77	1.08	2.17e-09	9.77e-09	0.264294	0.943908
		TAG52:3-FA20:1	3.29	2.36	0.71	1.08	0.000350602	0.00543724	0.243883	0.943908
		TAG52:3-FA20:2	3.8	2.18	0.63	1.12	0.000233254	0.0177228	0.17838	0.943908
		TAG52:3-FA20:3	5.18	4.24	0.66	1.08	3.53759e-06	5.30001e-05	0.17838	0.943908
		TAG52:3-FA22:1	6.15	5.3	0.73	1.09	1.656e-08	2.0464e-07	0.229129	0.943908
		TAG52:4-FA14:0	5.38	5.56	0.75	1.14	1.79703e-06	2.36386e-06	0.242845	0.943908
		TAG52:4-FA16:0	8.27	10.04	1	1.14	1.767e-12	1.96e-13	0.694619	0.943908
		TAG52:4-FA16:1	4.69	4.92	0.63	1.07	3.73588e-05	4.59683e-05	0.199665	0.943908
		TAG52:4-FA18:0	6.94	7.05	0.73	0.97	2.172e-08	4.243e-08	0.254804	1
		TAG52:4-FA18:1	4.83	4.92	0.67	1.08	8.10047e-06	1.25504e-05	0.204999	0.943908
		TAG52:4-FA18:2	7.44	8.56	0.95	1.14	6.037e-12	1.385e-12	0.640881	0.943908
		TAG52:4-FA18:3	7.09	7.37	0.82	1.08	5e-11	6e-11	0.30915	0.943908
		TAG52:4-FA20:0	7.89	10.17	0.99	1.18	1.658e-12	7.7e-14	0.694619	0.943908
		TAG52:4-FA20:2	4.34	3.69	0.79	1.17	2.28822e-06	1.86729e-05	0.323851	0.943908
		TAG52:4-FA20:3	3.78	2.93	0.62	1.06	0.000222612	0.00313399	0.17838	0.943908
		TAG52:4-FA20:4	6.45	6.28	0.68	1.01	1.291e-08	3.263e-08	0.17838	0.98228
		TAG52:4-FA22:1	5.63	5.75	0.86	1.14	6.89e-09	1.053e-08	0.416378	0.943908
		TAG52:4-FA22:4	6.64	8.19	0.88	1.05	6.8e-10	1.1e-10	0.45978	0.943908
		TAG52:5-FA14:0	5.86	7.17	0.78	1.07	8.171e-08	1.67e-08	0.254353	0.943908
		TAG52:5-FA16:0	8.49	11.12	0.96	1.08	1.129e-12	7.5e-14	0.630684	0.943908
		TAG52:5-FA16:1	5.91	8.13	0.81	1.15	1.804e-08	1.13e-09	0.361361	0.943908
		TAG52:5-FA18:1	5.29	6.69	0.75	1.08	2.1444e-07	3.75e-08	0.26948	0.943908
		TAG52:5-FA18:2	6.6	9.5	0.88	1.15	6.9e-10	2e-11	0.491298	0.943908
		TAG52:5-FA18:3	8.13	10.89	0.96	1.1	1.129e-12	7.5e-14	0.615244	0.943908
		TAG52:5-FA20:3	4.04	4.54	0.76	1.07	2.1353e-05	1.81726e-05	0.265662	0.943908
		TAG52:5-FA20:4	4.18	4.65	0.65	0.97	1.53497e-05	1.60996e-05	0.17838	1
		TAG52:5-FA20:5	8.25	8.47	0.76	1.03	4.82e-09	1.197e-08	0.201429	0.976393
		TAG52:5-FA22:5	5.54	7.09	0.93	1.08	6e-11	4.376e-12	0.504505	0.943908
		TAG52:6-FA14:0	6.6	9.56	0.84	1.01	4.9e-09	1.6e-10	0.351103	1
		TAG52:6-FA16:0	8.07	10.43	0.92	0.99	6.069e-12	9.72e-13	0.495552	1
		TAG52:6-FA16:1	5.4	8.33	0.82	1.07	1.741e-08	4.5e-10	0.354999	0.943908
		TAG52:6-FA18:1	5.48	9.37	0.74	1.05	2.0736e-07	3.63e-09	0.264392	0.949545
		TAG52:6-FA18:2	6.96	12.03	0.94	1.14	1e-10	6.7e-13	0.619786	0.943908
		TAG52:6-FA18:3	6.8	11.17	0.86	1.09	3.3e-10	4.738e-12	0.443195	0.943908
		TAG52:6-FA20:4	5.13	6.91	0.81	1.05	5.276e-08	3.84e-09	0.298801	0.97047
		TAG52:6-FA20:5	5.72	5.59	0.69	1	2.43679e-06	9.32497e-06	0.195939	1
		TAG52:6-FA22:6	4.89	7.49	0.82	1.04	1.18593e-06	6.413e-08	0.317969	0.943908
		TAG52:7-FA16:0	4.7	3.6	0.65	1.31	9.58245e-05	0.000883359	0.204999	0.943908
		TAG52:7-FA18:1	4.81	3.47	0.62	1.43	1.48135e-05	0.00022673	0.17838	0.943908
		TAG52:7-FA20:5	5.74	6.76	0.77	1.13	2.6737e-07	1.0325e-07	0.251324	0.943908
		TAG52:7-FA22:6	2.62	3.26	0.77	1.04	0.000994725	0.000457954	0.336435	0.982177
		TAG52:8-FA16:1	3.43	2.24	0.58	1.35	0.00791881	0.0607064	0.204772	0.943908
		TAG52:8-FA18:2	7.42	7.32	0.81	1.27	5.8e-10	5.9e-10	0.365978	0.943908
		TAG53:0-FA16:0	7.72	7.95	0.8	1	3.4e-10	5.4e-10	0.285113	1
		TAG53:1-FA16:0	4.93	3.3	0.58	1.39	0.00034175	0.00457641	0.193198	0.943908
		TAG53:1-FA17:0	5.41	4.36	0.64	1.07	1.7138e-07	1.58873e-06	0.17838	0.943908
		TAG53:1-FA18:0	5.11	4.48	0.65	1.06	1.32799e-06	5.74898e-06	0.17838	0.943908
		TAG53:1-FA18:1	4.72	3.67	0.66	1.25	4.54405e-05	0.000448669	0.204999	0.943908
		TAG53:2-FA16:0	4.2	2.91	0.61	1.29	0.00039689	0.00557812	0.187024	0.943908
		TAG53:2-FA17:0	5.05	4.19	0.7	1.15	6.7516e-07	5.31179e-06	0.201429	0.943908
		TAG53:2-FA18:0	3.74	3.62	0.78	1.04	8.4167e-07	2.11907e-06	0.243013	0.943908
		TAG53:2-FA18:1	4.27	3.44	0.67	1.15	2.22081e-05	0.000209761	0.193975	0.943908
		TAG53:2-FA18:2	7.08	8.03	0.87	1.2	2.5e-10	7e-11	0.419093	0.943908
		TAG53:3-FA16:0	5.51	5.42	0.74	1.25	1.27235e-06	2.47963e-06	0.251324	0.943908
		TAG53:3-FA17:0	7.05	9.02	0.89	1.15	8.926e-12	6.55e-13	0.437794	0.943908
		TAG53:3-FA18:0	1.08	1.14	0.99	1	0.0289492	0.00130196	0.647006	1
		TAG53:3-FA18:1	3.13	3.17	0.74	1.08	3.90267e-05	4.39549e-05	0.233709	0.943908
		TAG53:3-FA18:2	6.22	7.63	0.87	1.18	1.7e-10	2e-11	0.422078	0.943908
		TAG53:4-FA16:0	5.1	6.46	0.78	1.16	5.8456e-07	6.976e-08	0.29353	0.943908
		TAG53:4-FA17:0	9.22	15.43	1.1	1.15	2.1e-14	0	0.393769	0.943908
		TAG53:4-FA18:0	1.1	1.03	0.99	1.05	0.00635014	0.260691	0.610642	0.943908
		TAG53:4-FA18:1	1.71	1.99	0.86	1.05	0.000295999	1.81726e-05	0.284745	0.943908
		TAG53:4-FA18:2	5.27	7.25	0.92	1.14	1e-10	2.493e-12	0.570455	0.943908
		TAG53:4-FA18:3	7.54	9.73	0.93	1.1	2.689e-12	3.4e-13	0.509633	0.943908
		TAG53:4-FA20:4	3.78	4.7	0.89	1.03	1.46e-08	8e-10	0.38884	1
		TAG53:5-FA18:1	1.17	1.23	0.99	1.03	0.000672758	4.34089e-05	0.667463	0.943908
		TAG53:5-FA18:2	1.62	1.85	0.99	1.1	1.27235e-06	2.135e-08	0.694619	0.943908
		TAG53:5-FA18:3	5.52	7.46	0.91	1.05	1e-11	5.07e-13	0.51627	0.943908
		TAG53:5-FA20:4	4.08	5.28	0.8	1.02	3.295e-08	1.47e-09	0.238737	0.982177
		TAG53:6-FA18:1	1.21	1.18	0.94	0.99	0.000490521	0.00190872	0.24658	1
		TAG53:6-FA18:2	1.78	2.02	1.05	1.09	1.769e-08	4.3e-10	0.45978	0.943908
		TAG53:6-FA18:3	1.22	1.32	1.03	1.07	0.000807712	2.28554e-05	0.490804	0.943908
		TAG53:6-FA20:4	6.48	9.59	0.96	1.04	4.868e-12	6.2e-14	0.615845	0.976393
		TAG53:7-FA18:3	1.42	1.28	0.99	1.11	0.00566537	0.0738999	0.670906	0.943908
		TAG54:0-FA16:0	4.39	2.38	0.75	1.09	1.6182e-07	0.000332027	0.209315	0.943908
		TAG54:0-FA18:0	3.43	2.58	0.71	0.87	5.9774e-07	7.11516e-05	0.17838	0.97047
		TAG54:1-FA16:0	4.14	2.06	0.69	1.04	2.74018e-06	0.00366383	0.17838	0.976393
		TAG54:1-FA18:0	4.01	3.25	0.62	0.86	1.07383e-05	0.00022673	0.17838	1
		TAG54:1-FA18:1	4.19	2.6	0.64	0.95	1.81348e-06	0.000451235	0.17838	1
		TAG54:1-FA20:0	4.64	2.34	0.71	1.1	7.2653e-07	0.00108823	0.193198	0.943908
		TAG54:1-FA20:1	3.44	1.8	0.58	1.07	0.000435843	0.0443257	0.17838	0.943908
		TAG54:2-FA16:0	3.85	2.04	0.63	1.06	6.94592e-05	0.0123225	0.17838	0.96233
		TAG54:2-FA18:0	4.06	3.48	0.62	0.89	3.46083e-05	0.000291181	0.17838	1
		TAG54:2-FA18:1	3.42	2.54	0.58	0.94	0.000541986	0.00731695	0.17838	1
		TAG54:2-FA18:2	7.51	6.79	0.84	0.96	1.129e-12	1.642e-12	0.267794	1
		TAG54:2-FA20:0	6.79	5.04	0.9	1.07	4e-11	1.57e-09	0.435279	0.943908
		TAG54:2-FA20:1	3.44	1.84	0.58	1.06	0.000700736	0.0449708	0.17838	0.943908
		TAG54:2-FA20:2	4.92	3.07	0.63	1.07	6.69078e-06	0.000586261	0.17838	0.943908
		TAG54:3-FA16:0	5.66	4.04	0.7	1.09	1.5153e-07	8.28797e-06	0.193198	0.943908
		TAG54:3-FA16:1	2.54	1.65	0.54	0.98	0.0151246	0.141033	0.17838	0.991831
		TAG54:3-FA18:0	5.97	6.35	0.75	0.94	3.35e-09	3.77e-09	0.231373	1
		TAG54:3-FA18:1	2.9	2.41	0.55	0.94	0.00390825	0.0210823	0.17838	0.991831
		TAG54:3-FA18:2	5.46	5.43	0.75	0.99	1.091e-08	2.202e-08	0.226458	0.991831
		TAG54:3-FA18:3	7.66	6.82	0.84	0.91	6.394e-12	3e-11	0.309438	1
		TAG54:3-FA20:1	4.89	3.42	0.71	1.08	7.1355e-07	4.48513e-05	0.206416	0.943908
		TAG54:3-FA20:2	5.11	3.01	0.62	1.08	6.67152e-06	0.000985402	0.17838	0.943908
		TAG54:3-FA20:3	5.58	4.34	0.64	1.03	5.0543e-07	1.31722e-05	0.17838	0.962962
		TAG54:4-FA16:0	6.98	5.99	0.69	1.06	1.361e-08	1.4595e-07	0.17838	0.943908
		TAG54:4-FA16:1	3.81	3.18	0.59	1.03	0.000355956	0.00233555	0.17838	0.943908
		TAG54:4-FA18:0	7.46	9.8	0.94	0.99	1.832e-12	8e-14	0.611535	0.991831
		TAG54:4-FA18:1	3.94	4.47	0.68	1.01	1.14334e-05	7.19835e-06	0.201429	0.943908
		TAG54:4-FA18:2	4.12	4.82	0.73	1.01	1.77102e-06	6.8335e-07	0.243577	0.943908
		TAG54:4-FA18:3	5.6	6.49	0.81	1.03	1.9e-10	6e-11	0.276628	0.943908
		TAG54:4-FA20:1	3.96	3.71	0.66	1.05	5.64917e-05	0.000176016	0.199272	0.943908
		TAG54:4-FA20:2	6.65	5.28	0.75	1.11	4.61e-09	1.0078e-07	0.216306	0.943908
		TAG54:4-FA20:3	5.72	4.48	0.64	1.04	7.1025e-07	1.77692e-05	0.17838	0.96233
		TAG54:4-FA20:4	6.71	6.71	0.71	0.96	4.8e-10	7.7e-10	0.17838	1
		TAG54:4-FA22:1	4.14	4.38	0.72	1.03	1.79703e-06	2.43539e-06	0.199787	0.943908
		TAG54:4-FA22:4	5.23	5.81	0.7	1.02	2.9501e-07	2.0464e-07	0.17838	0.976393
		TAG54:5-FA16:0	8.08	8.4	0.75	1.03	2.7e-10	2.9e-10	0.199787	0.976393
		TAG54:5-FA16:1	4.59	4.71	0.6	0.99	5.1541e-05	0.000100878	0.17838	0.982177
		TAG54:5-FA18:0	6.77	8.06	0.88	1	1.129e-12	9.9e-14	0.354647	1
		TAG54:5-FA18:1	5.16	7.22	0.83	1.04	5.43e-09	1.8e-10	0.365978	0.943908
		TAG54:5-FA18:2	5.28	8.09	0.88	1.06	3.49e-09	4e-11	0.489739	0.943908
		TAG54:5-FA18:3	4.91	5.99	0.79	1.02	5.11e-09	9.4e-10	0.267794	0.962962
		TAG54:5-FA20:2	6.27	5.97	0.69	1.08	9.234e-08	2.6076e-07	0.199787	0.943908
		TAG54:5-FA20:3	7.52	7.5	0.76	1.04	8.3e-10	1.76e-09	0.213946	0.97047
		TAG54:5-FA20:4	7.06	7.45	0.72	0.95	8.7e-10	8.2e-10	0.17838	1
		TAG54:5-FA20:5	9.2	8.4	0.76	1.02	7e-11	3e-10	0.201429	1
		TAG54:5-FA22:1	5.28	6.89	0.81	1.11	8.09e-09	6.8e-10	0.365025	0.943908
		TAG54:5-FA22:4	3.89	4.31	0.64	0.98	5.93359e-05	8.14538e-05	0.17838	1
		TAG54:5-FA22:5	5.22	5.33	0.7	0.98	1.783e-08	2.829e-08	0.17838	1
		TAG54:6-FA16:0	9.96	12.12	0.84	0.99	4.137e-12	5.28e-13	0.329472	1
		TAG54:6-FA16:1	4.89	5.95	0.66	1	3.5582e-06	1.39192e-06	0.17838	0.991831
		TAG54:6-FA18:1	5.71	7.89	0.86	1.07	1.3e-10	4.631e-12	0.383001	0.943908
		TAG54:6-FA18:2	7.19	12.12	1.02	1.09	1e-11	7.5e-14	0.658786	0.943908
		TAG54:6-FA18:3	6.09	9.41	0.94	1.08	9.252e-12	1.3e-13	0.607499	0.943908
		TAG54:6-FA20:3	6.12	7.42	0.73	1.03	4.041e-08	1.26e-08	0.201429	0.970732
		TAG54:6-FA20:4	9.31	11.44	0.86	0.99	5.513e-12	5.28e-13	0.354999	1
		TAG54:6-FA20:5	9.79	9.82	0.77	0.97	5e-11	8e-11	0.209142	1
		TAG54:6-FA22:5	2.63	2.83	0.72	0.9	2.22081e-05	2.36064e-05	0.17838	0.976913
		TAG54:6-FA22:6	8.99	10.24	0.61	0.9	4.041e-08	4.032e-08	0.17838	1
		TAG54:7-FA16:1	6	7.9	0.73	0.95	4.041e-08	5.99e-09	0.209315	1
		TAG54:7-FA18:1	5.32	6.96	0.83	1.01	1.5e-10	8.921e-12	0.301742	0.991831
		TAG54:7-FA18:2	7.66	13	1.05	1.08	4.137e-12	3.8e-14	0.57856	0.943908
		TAG54:7-FA18:3	7.68	13.5	1.11	1.11	1.471e-12	9e-15	0.450334	0.943908
		TAG54:7-FA20:4	6.99	10.87	0.77	0.96	1.45e-09	2e-11	0.238737	1
		TAG54:7-FA20:5	12.42	14.13	0.9	0.99	1.446e-12	3.54e-13	0.422078	1
		TAG54:7-FA22:5	2.85	3.24	0.88	0.9	8.495e-08	3.793e-08	0.329472	0.953721
		TAG54:7-FA22:6	4.22	4.54	0.65	0.9	3.92937e-06	6.52503e-06	0.17838	1
		TAG54:8-FA18:2	7.8	12.93	0.96	1.1	1.11e-12	9e-15	0.610897	0.943908
		TAG54:8-FA18:3	7.2	12.84	1.08	1.05	2.1e-14	0	0.476062	0.973394
		TAG54:8-FA20:4	7.17	11.18	0.84	0.96	1.1e-10	2.665e-12	0.364006	1
		TAG54:8-FA20:5	9.72	12.54	0.79	1.02	4.9e-10	9e-11	0.257128	0.996664
		TAG54:8-FA22:6	5.08	6.01	0.89	0.99	1.3e-10	2e-11	0.437794	1
		TAG55:1-FA16:0	9.32	9.68	0.91	0.99	2.05e-13	6e-14	0.472985	1
		TAG55:1-FA18:1	4.49	4.78	0.76	1	1.525e-08	1.234e-08	0.204999	1
		TAG55:2-FA18:1	2.79	2.75	0.66	1.16	0.00279716	0.00509189	0.201429	0.943908
		TAG55:2-FA18:2	7.15	8.79	0.95	1.05	1.129e-12	7.5e-14	0.602815	0.976393
		TAG55:3-FA18:1	2.48	2.59	0.63	1.07	0.00770541	0.00949653	0.195122	0.943908
		TAG55:3-FA18:2	4.53	5.14	0.84	1.08	3.025e-08	1.375e-08	0.355362	0.943908
		TAG55:4-FA18:1	3.41	4.18	0.66	1.1	0.000141522	3.62298e-05	0.181498	0.943908
		TAG55:4-FA18:2	3.75	4.82	0.82	1.15	3.31452e-06	3.2224e-07	0.366	0.943908
		TAG55:5-FA18:1	3.65	4.54	0.71	1.06	4.31217e-06	5.3923e-07	0.195939	0.943908
		TAG55:5-FA18:2	5.05	7.81	0.84	1.14	1.939e-08	2.2e-10	0.392117	0.943908
		TAG55:5-FA20:4	5.7	7.53	0.83	0.99	2.8e-10	8.921e-12	0.267317	1
		TAG55:6-FA18:1	1.37	1.65	0.91	1	0.00174763	1.45162e-05	0.321174	1
		TAG55:6-FA20:3	1.22	1.22	0.96	1.06	0.00180766	0.00244153	0.446109	0.943908
		TAG55:6-FA20:4	5.1	6.58	0.92	1.02	3e-11	1.087e-12	0.42538	0.991831
		TAG55:7-FA15:0	5.22	5.46	1.05	1.1	6e-11	3e-11	0.549603	0.943908
		TAG55:7-FA18:1	2.54	2.15	0.78	0.94	6.0606e-07	1.90514e-05	0.17838	1
		TAG55:7-FA20:3	1.27	1.47	0.98	0.97	0.0105886	0.000431516	0.603409	0.976393
		TAG55:7-FA20:4	1.35	1.49	0.97	0.99	1.3446e-05	2.1405e-07	0.489739	1
		TAG55:7-FA22:6	5.03	6.52	0.84	1.01	4.63e-09	2.5e-10	0.340251	1
		TAG55:8-FA20:4	1.39	1.22	1	1.19	0.00179519	0.0529687	0.694619	0.943908
		TAG56:1-FA16:0	1.88	1.2	0.81	0.94	0.00246504	0.174196	0.309383	1
		TAG56:1-FA18:1	2.36	1.69	0.78	0.92	6.27834e-05	0.00786323	0.222853	1
		TAG56:10-FA18:2	4.39	5.42	0.82	1.1	1.0944e-07	1.797e-08	0.343153	0.943908
		TAG56:2-FA16:0	2.02	1.19	0.76	0.96	0.0027413	0.194549	0.24658	1
		TAG56:2-FA18:0	2.92	2.3	0.67	0.92	4.69604e-05	0.00117931	0.17838	1
		TAG56:2-FA18:1	2.22	1.68	0.7	0.9	0.000700736	0.0180498	0.179313	1
		TAG56:2-FA20:0	2.93	2.34	0.78	0.92	5.26002e-06	0.000213158	0.245466	1
		TAG56:2-FA20:1	2.34	1.76	0.59	0.91	0.00442412	0.0594084	0.17838	1
		TAG56:3-FA16:0	3.6	2.68	0.82	0.97	1.7005e-07	1.22923e-05	0.275854	1
		TAG56:3-FA18:0	4.1	4	0.75	0.94	9.706e-08	3.1333e-07	0.200044	1
		TAG56:3-FA18:1	2.18	1.71	0.61	0.94	0.0106475	0.0747813	0.17838	1
		TAG56:3-FA18:2	4.53	4.14	0.9	0.94	4e-11	1.4e-10	0.484763	1
		TAG56:3-FA20:0	5.09	4.96	0.97	0.95	4.137e-12	4.259e-12	0.689291	1
		TAG56:3-FA20:1	2.17	1.68	0.57	0.94	0.0171541	0.108224	0.17838	1
		TAG56:3-FA20:2	3.46	2.69	0.64	1.01	1.1326e-05	0.000436027	0.17838	0.97047
		TAG56:4-FA16:0	4.52	3.65	0.65	0.96	7.96e-08	2.43539e-06	0.126801	1
		TAG56:4-FA18:0	4.96	4.99	0.71	0.99	5.03e-09	9e-09	0.17838	0.976393
		TAG56:4-FA18:1	3.31	3.02	0.66	1.01	6.09377e-05	0.00030971	0.17838	0.96233
		TAG56:4-FA18:2	3.55	3.6	0.78	1	3.2165e-07	4.6831e-07	0.251324	0.97047
		TAG56:4-FA20:1	3.21	3.31	0.71	0.99	3.00335e-05	4.48513e-05	0.199787	0.972761
		TAG56:4-FA20:2	3.12	2.61	0.61	0.99	0.000433267	0.00366383	0.17838	0.976393
		TAG56:4-FA20:3	3.98	3.75	0.67	0.97	1.43147e-06	6.87009e-06	0.17838	0.996664
		TAG56:4-FA20:4	4.91	4.74	0.81	0.96	1.731e-12	1.374e-12	0.182539	1
		TAG56:4-FA22:4	5.57	6.11	0.69	0.95	1.544e-08	9.12e-09	0.17838	1
		TAG56:5-FA16:0	6.37	6.5	0.69	0.98	2.87e-09	4.06e-09	0.17838	1
		TAG56:5-FA18:0	5.7	5.84	0.8	0.99	7.677e-12	4.911e-12	0.209315	1
		TAG56:5-FA18:1	4.73	4.87	0.68	0.99	2.7756e-07	4.6433e-07	0.17838	0.976913
		TAG56:5-FA18:2	5.23	6.07	0.85	1.04	3.7e-10	8e-11	0.354647	0.943908
		TAG56:5-FA20:1	4.39	5.62	0.89	1.05	2.59e-09	1.4e-10	0.472519	0.943908
		TAG56:5-FA20:2	4.72	4.98	0.75	1.05	1.0186e-07	1.1768e-07	0.206416	0.943908
		TAG56:5-FA20:3	3.89	3.71	0.64	0.97	1.05523e-05	3.93926e-05	0.17838	0.991831
		TAG56:5-FA20:4	5	4.83	0.79	0.95	1e-11	2e-11	0.178856	1
		TAG56:5-FA22:4	6.52	6.51	0.67	0.97	4.25e-09	7.87e-09	0.17838	1
		TAG56:5-FA22:5	4.19	4	0.75	0.87	4.7e-10	1.36e-09	0.17838	0.943908
		TAG56:6-FA16:0	6.82	7.27	0.79	0.96	3e-11	2e-11	0.204999	1
		TAG56:6-FA18:0	7.77	8.86	0.95	0.97	3.04e-13	3.6e-14	0.584089	1
		TAG56:6-FA18:1	4.82	5.69	0.74	0.98	1.419e-08	3.42e-09	0.179313	1
		TAG56:6-FA18:2	7.36	9.19	0.85	1.05	1e-11	1.331e-12	0.331678	0.943908
		TAG56:6-FA18:3	6.34	8.1	0.88	1.05	1e-11	7.98e-13	0.412404	0.950058
		TAG56:6-FA20:2	5.94	7.75	0.9	1.1	2e-11	9.78e-13	0.472519	0.943908
		TAG56:6-FA20:3	5.42	6.39	0.77	1.06	5.43e-09	1.28e-09	0.226458	0.943908
		TAG56:6-FA20:4	4.44	5.43	0.78	0.93	2.11e-09	1.7e-10	0.200965	1
		TAG56:6-FA20:5	6.45	6.72	0.79	0.97	1e-11	1e-11	0.204999	1
		TAG56:6-FA22:4	8.43	10.14	0.81	1	2e-11	2.39e-12	0.249886	1
		TAG56:6-FA22:5	3.94	3.78	0.75	0.87	5.8e-10	1.38e-09	0.17838	0.943908
		TAG56:6-FA22:6	8.03	7.6	0.72	0.93	1.5e-10	3.7e-10	0.193198	1
		TAG56:7-FA16:0	7.23	7.68	0.84	0.92	8.863e-12	2.889e-12	0.300216	1
		TAG56:7-FA16:1	4.32	5.09	0.74	0.95	3.3403e-07	9.222e-08	0.189817	1
		TAG56:7-FA18:0	6.73	7.71	0.98	0.87	4.137e-12	6.18e-13	0.694619	0.943908
		TAG56:7-FA18:1	6.34	7.82	0.77	0.95	1.5e-10	2e-11	0.208687	1
		TAG56:7-FA18:2	6.69	8.93	0.93	1.04	1e-11	3.16e-13	0.529123	0.97047
		TAG56:7-FA18:3	7.04	9.22	0.87	1.04	5.331e-12	2.5e-13	0.362635	0.962962
		TAG56:7-FA20:3	6.42	9.23	0.94	1.11	1e-11	2.45e-13	0.588	0.943908
		TAG56:7-FA20:4	5.56	7.98	0.86	1	1.9e-10	2.036e-12	0.365978	1
		TAG56:7-FA20:5	5.86	6.83	0.77	0.97	6.4e-10	2e-10	0.204999	1
		TAG56:7-FA22:4	6.93	9.1	0.75	1.02	8e-10	6e-11	0.202683	0.98228
		TAG56:7-FA22:5	4.95	5.47	0.92	0.9	4.137e-12	5.17e-13	0.443195	0.943908
		TAG56:7-FA22:6	7.42	7.42	0.74	0.91	9e-11	1.2e-10	0.195122	1
		TAG56:8-FA16:0	9.58	9.87	0.91	0.96	3.04e-13	7.5e-14	0.493391	1
		TAG56:8-FA16:1	4.71	5.57	0.72	0.91	2.18e-09	3.3e-10	0.17838	1
		TAG56:8-FA18:1	4.46	5.01	0.77	0.99	6.19e-09	2.48e-09	0.204999	1
		TAG56:8-FA18:2	8.97	12.09	0.99	1	1.74e-12	5.6e-14	0.694619	1
		TAG56:8-FA18:3	7.52	9.95	0.93	0.94	2.845e-12	1.41e-13	0.536461	1
		TAG56:8-FA20:4	6.78	10.36	1.01	1.01	5.863e-12	5.6e-14	0.694619	1
		TAG56:8-FA20:5	8.3	11.1	0.87	1	1.767e-12	9.9e-14	0.387213	1
		TAG56:8-FA22:5	4.2	5.52	0.87	0.87	6e-11	1.15e-12	0.287577	0.943908
		TAG56:8-FA22:6	9.39	10.74	0.94	0.94	5.82e-13	6.3e-14	0.574741	1
		TAG56:9-FA18:3	10.74	12.32	0.92	0.97	2.05e-13	3.8e-14	0.545171	1
		TAG56:9-FA20:4	6.82	10.62	1.05	1	4.137e-12	5.1e-14	0.615845	1
		TAG56:9-FA20:5	9.02	12.54	0.94	1.04	2.46e-13	9e-15	0.583766	0.976393
		TAG56:9-FA22:6	7.69	10.65	0.88	0.95	6.037e-12	2.03e-13	0.42538	1
		TAG57:2-FA18:1	3.76	4.86	0.91	0.96	1.4e-10	3.847e-12	0.472102	1
		TAG57:3-FA18:2	5.49	8.24	1.09	0.97	1.579e-12	1.1e-14	0.422828	1
		TAG57:8-FA22:6	4.05	5.55	0.94	0.99	8.926e-12	7.5e-14	0.549301	1
		TAG57:9-FA22:6	1.14	1.15	0.97	1.02	0.00153579	0.00159855	0.412404	0.962203
		TAG58:10-FA18:2	5.85	8.04	1.08	1.03	4.785e-12	7.5e-14	0.493167	1
		TAG58:10-FA20:4	9.44	11.61	0.8	0.94	2e-11	1.392e-12	0.300216	1
		TAG58:10-FA20:5	8.13	9.36	0.82	0.97	1e-10	3e-11	0.309438	1
		TAG58:10-FA22:5	5.14	6.67	0.99	0.88	6.31e-12	2.01e-13	0.694619	0.943908
		TAG58:10-FA22:6	9.03	13.22	0.94	0.93	2.442e-12	5.1e-14	0.607757	1
		TAG58:2-FA18:1	1.28	1.06	0.85	0.8	0.120741	0.406833	0.392406	0.943908
		TAG58:3-FA18:1	1.25	0.99	0.73	0.89	0.157938	0.429579	0.199665	0.976393
		TAG58:5-FA18:1	2.57	2.63	0.73	0.91	1.1326e-05	1.9615e-05	0.17838	1
		TAG58:6-FA16:0	4.05	3.96	0.72	0.98	2e-08	9.222e-08	0.17838	1
		TAG58:6-FA18:0	5.73	6.3	0.79	0.89	6.069e-12	1.374e-12	0.193198	0.962962
		TAG58:6-FA18:1	3.59	4.32	0.69	0.91	4.912e-07	7.471e-08	0.17838	1
		TAG58:6-FA20:4	3.31	4.06	0.83	0.91	8.4e-10	3e-11	0.220346	0.962962
		TAG58:6-FA22:4	3.92	5.03	0.69	0.91	1.4379e-07	9.53e-09	0.17838	1
		TAG58:6-FA22:5	3.28	3.39	0.77	0.85	1.35e-09	8.5e-10	0.17838	0.943908
		TAG58:7-FA16:0	5.06	5.52	0.74	1	1e-10	7e-11	0.17838	1
		TAG58:7-FA18:0	5.84	6.87	0.86	0.89	1.11e-12	5.1e-14	0.309383	0.943908
		TAG58:7-FA18:1	3.47	4.37	0.76	0.94	4.041e-08	1.99e-09	0.17838	1
		TAG58:7-FA18:2	5.16	7.24	0.84	1	3e-10	4.259e-12	0.289752	1
		TAG58:7-FA20:4	4.84	5.76	0.82	0.94	9e-11	5.44e-12	0.220097	1
		TAG58:7-FA22:4	5.55	7.88	0.77	0.96	1.99e-09	3e-11	0.224457	1
		TAG58:7-FA22:5	2.48	2.81	0.79	0.82	3.8122e-07	6.574e-08	0.17838	0.943908
		TAG58:7-FA22:6	6.73	6.55	0.73	0.88	8e-11	1.4e-10	0.17838	0.999592
		TAG58:8-FA18:1	3.69	4.73	0.82	0.9	3.49e-09	1.1e-10	0.243577	0.976393
		TAG58:8-FA18:2	5.02	7.18	0.95	0.97	2.7e-10	2.187e-12	0.607499	1
		TAG58:8-FA20:3	6.16	7.06	0.76	0.98	7.5e-10	2.7e-10	0.193198	1
		TAG58:8-FA20:4	5.98	6.49	0.8	0.96	1e-11	2.613e-12	0.204999	1
		TAG58:8-FA22:5	3.34	4.32	0.91	0.88	1.953e-08	2.5e-10	0.422828	0.943908
		TAG58:8-FA22:6	4.54	5.15	0.78	0.88	3.5e-10	9e-11	0.195939	0.96233
		TAG58:9-FA18:1	4.12	4.84	0.9	0.94	5.98e-12	4.41e-13	0.379198	1
		TAG58:9-FA18:2	5.41	7.97	0.99	0.95	1.5e-10	5.99e-13	0.694619	1
		TAG58:9-FA20:4	6.67	7.91	0.79	0.92	4e-11	3.279e-12	0.219396	1
		TAG58:9-FA22:5	4.54	6.18	1	0.89	2.16e-09	2e-11	0.694619	0.951796
		TAG58:9-FA22:6	6.27	8.4	0.88	0.91	6.069e-12	1.55e-13	0.42538	0.991831
		TAG60:10-FA22:5	5.1	5.63	0.8	0.85	4.4e-10	7e-11	0.220097	0.943908
		TAG60:10-FA22:6	10.37	10.64	0.68	0.95	7.182e-12	3.636e-12	0.17838	1
		TAG60:11-FA22:5	7.57	7.83	0.76	0.91	9.252e-12	3.612e-12	0.199665	0.98228
		TAG60:11-FA22:6	9.3	10.26	0.76	0.88	6.31e-12	1.308e-12	0.204831	0.975262
		TAG60:12-FA22:6	12.18	14.15	0.74	0.88	3.911e-12	5.54e-13	0.204999	0.991831
MAG	Ester	MAG(14:0)	0.99	1.1	1.05	0.97	0.396616	0.218445	0.504701	1
		MAG(15:0)	2.07	0.43	0.61	0.44	0.168277	0.149291	0.416378	0.943908
		MAG(16:0)	1.09	1	0.98	1.08	0.209191	0.435736	0.678914	0.943908
		MAG(16:1)	0.69	0.5	1.06	0.77	0.0204045	9.53091e-06	0.584089	0.943908
		MAG(18:0)	1.03	1.01	0.95	1	0.303973	0.443949	0.52872	1
		MAG(18:1)	0.79	0.84	1.3	0.82	0.216425	0.149603	0.449294	0.943908
		MAG(18:2)	0.91	1.48	1.71	0.75	0.367704	0.303607	0.219396	0.943908
		MAG(20:3)	1	0.99	1	1	0.406348	0.00832093	0.694619	1
		MAG(20:4)	1.01	1.44	1.08	1.01	0.403779	0.125054	0.60992	1
		MAG(22:1)	0.87	0.87	1	1	0.0373064	0.0426642	0.694619	1
