# Supplementary material for: Gut microbiota and fermentation-derived branched chain hydroxy acids mediate health benefits of yogurt consumption in obese mice
Source: Nat Commun. 2022 Mar 15;13:1343. doi: 10.1038/s41467-022-29005-0 (PMC8924213; doi:10.1038/s41467-022-29005-0)
Supplement: Supplementary file 6 — Supplementary Dataset 3 [file 41467_2022_29005_MOESM6_ESM.xlsx]

## Sheet: Sup. Table 3
Supplementary Table 3. Global HD4 metabolomic profile of lyophilized milk and yogurt products.
			Yogurt vs Milk (lyophilized forms)
Super Pathway	Sub Pathway	Biochemical Name	Fold Change	q-value
Amino Acid	Glycine, Serine and Threonine Metabolism	glycine	0.31	0.000443054
		N-acetylglycine	2.42	0.0229797
		betaine	1.25	0.0641101
		serine	3.04	0.000447811
		N-acetylserine	20.43	6.46907e-06
		threonine	0.87	0.0479689
		N-acetylthreonine	7.39	1.10509e-05
	Alanine and Aspartate Metabolism	alanine	2.61	5.23568e-05
		N-acetylalanine	5.91	9.71752e-05
		aspartate	1.21	0.134107
		N-acetylaspartate (NAA)	1.61	0.0294147
		asparagine	4.95	1.0204e-05
	Glutamate Metabolism	glutamate	0.1	5e-11
		glutamine	4.22	0.000113926
		alpha-ketoglutaramate*	16.62	1.85664e-06
		N-acetylglutamate	22.22	1.82099e-05
		N-acetylglutamine	1.38	0.051522
		pyroglutamine*	0.89	0.0229797
		beta-citrylglutamate	0.39	6.7034e-05
	Histidine Metabolism	histidine	18.91	8.75e-09
		N-acetylhistidine	1.35	0.0525683
		hydantoin-5-propionate	1.3	0.0217211
		imidazole lactate	1.12	0.0268754
		4-imidazoleacetate	2.19	0.0214861
	Lysine Metabolism	lysine	4.03	1.10509e-05
		N2-acetyllysine	1.26	0.0338649
		N6,N6,N6-trimethyllysine	1.31	0.00184458
		2-aminoadipate	0.74	0.1052
		2-oxoadipate	1.57	0.000335063
		pipecolate	1.03	0.170323
		6-oxopiperidine-2-carboxylate	0.74	0.0598409
		N,N,N-trimethyl-5-aminovalerate	1.01	0.242515
	Phenylalanine Metabolism	phenylalanine	4.5	0.000141762
		1-carboxyethylphenylalanine	1.15	0.055276
		phenylpyruvate	1.82	0.0143761
		phenyllactate (PLA)	764.43	2.8069e-07
	Tyrosine Metabolism	tyrosine	0.89	0.145152
		1-carboxyethyltyrosine	1.19	0.023221
		4-hydroxyphenylpyruvate	2.6	0.000185588
		3-(4-hydroxyphenyl)lactate	107.57	3.9e-10
		phenol sulfate	0.92	0.0359616
		p-cresol glucuronide*	0.95	0.188912
		indoxyl glucuronide	0.89	0.0339529
	Tryptophan Metabolism	tryptophan	2.48	3.53642e-05
		kynurenate	0.9	0.0248462
		indolelactate	1.16	0.0187873
		indolepropionylglycine	0.85	0.0359616
		indoleacetylglycine	0.87	0.00286668
		3-indoxyl sulfate	0.86	0.065817
	Leucine, Isoleucine and Valine Metabolism	leucine	2.17	0.0136246
		1-carboxyethylleucine	1.53	0.051522
		4-methyl-2-oxopentanoate	5.27	2.19177e-05
		alpha-hydroxyisocaproate	118.92	1.66934e-06
		isovalerylglycine	0.89	0.0724184
		beta-hydroxyisovalerate	0.82	0.0217701
		3-methylglutaconate	1.18	0.170421
		isoleucine	0.87	0.108358
		1-carboxyethylisoleucine	1.33	0.0534801
		3-methyl-2-oxovalerate	2.04	0.00134731
		alpha-hydroxyisovalerate	257.33	6.74151e-06
		2-methylbutyrylcarnitine (C5)	1	0.244909
		2-methylbutyrylglycine	0.98	0.227136
		tiglylcarnitine (C5:1-DC)	1.07	0.148894
		3-hydroxy-2-ethylpropionate	0.93	0.153073
		ethylmalonate	1.1	0.105666
		methylsuccinate	1.15	0.0922114
		valine	1.24	0.117386
		1-carboxyethylvaline	1.28	0.038952
		2-hydroxy-3-methylvalerate	96.15	1.19065e-06
		isobutyrylcarnitine (C4)	1.06	0.0616332
		isobutyrylglycine	0.81	0.0951499
		3-hydroxyisobutyrate	0.91	0.199367
		2,3-dihydroxy-2-methylbutyrate	1.3	0.0350774
	Methionine, Cysteine, SAM and Taurine Metabolism	N-acetylmethionine	2.8	0.000310323
		N-formylmethionine	10.63	5.03541e-06
		hypotaurine	1.62	0.00792651
		taurine	0.89	0.0238358
	Urea cycle; Arginine and Proline Metabolism	arginine	1.02	0.249858
		urea	0.18	0.000774349
		ornithine	2.62	1.56452e-05
		citrulline	0.06	1.064e-08
		homoarginine	1.29	0.0393223
		proline	6.18	2.40165e-06
		dimethylarginine (SDMA + ADMA)	2.92	0.000223618
		N-delta-acetylornithine	1.51	0.0196509
		trans-4-hydroxyproline	1.21	0.0292764
		N-methylproline	1.13	0.0916976
	Creatine Metabolism	creatine	1.17	1.10309e-05
		creatinine	0.73	0.000432738
	Polyamine Metabolism	5-methylthioadenosine (MTA)	0.93	0.0339529
		4-acetamidobutanoate	0.97	0.233489
	Glutathione Metabolism	5-oxoproline	0.51	0.00254966
		2-hydroxybutyrate/2-hydroxyisobutyrate	14.84	2.43667e-05
Peptide	Dipeptide	alanylalanine	1.1	0.0305408
		alanylglycine	2.55	0.000310323
		alanylphenylalanine	1.86	0.0641101
		leucylleucine	2.42	0.0434687
		phenylalanylphenylalanine	1.38	0.0446083
		prolylproline	1.08	0.0395179
		tyrosyltyrosine	1.88	0.0398621
		valylleucine	2.53	0.0642292
		isoleucylleucine/leucylisoleucine	1.65	0.0293782
	Acetylated Peptides	phenylacetylglycine	0.94	0.160096
		4-hydroxyphenylacetylglycine	0.87	0.015377
	Modified Peptides	pyroglutamylleucine*	1.11	0.236469
		pyroglutamylvaline	1.26	0.127955
Carbohydrate	Glycolysis, Gluconeogenesis, and Pyruvate Metabolism	1,5-anhydroglucitol (1,5-AG)	0.79	0.0374268
		glucose	20.56	1.4089e-07
		glucose 6-phosphate	0.15	0.000254921
		fructose 1,6-diphosphate/glucose 1,6-diphosphate/myo-inositol diphosphates	1.29	0.155212
		pyruvate	7.67	4.28031e-05
		lactate	309.55	1.7e-09
		glycerate	0.67	0.00110898
	Pentose Metabolism	ribitol	0.95	0.160096
		xylose	0.81	0.0926333
		arabinose	0.18	0.0141158
		arabitol/xylitol	1	0.242515
		ribulose/xylulose	1.32	0.00587483
		arabonate/xylonate	0.49	0.00315557
		sedoheptulose	1.15	0.0257944
		ribulonate/xylulonate*	0.67	0.00353474
	Disaccharides and Oligosaccharides	lactose	0.89	0.00909017
		3-sialyllactose	1.02	0.213928
		6'-sialyllactose	1.15	0.051522
		sucrose	0.71	0.122055
		trehalose 6-phosphate	0.79	0.00128864
	Fructose, Mannose and Galactose Metabolism	fructose	0.87	0.0325744
		mannitol/sorbitol	1.12	0.017613
		mannose	1	0.260482
		galactitol (dulcitol)	7.57	0.000158345
		galactose 1-phosphate	0.48	5.73476e-05
		galactonate	18.21	0.0266786
	Aminosugar Metabolism	glucuronate	2.71	5.04805e-05
		diacetylchitobiose	0.71	0.063212
		N-acetylglucosamine 6-phosphate	0.9	0.208694
		N-acetyl-glucosamine 1-phosphate	1.04	0.121097
		N-acetylmannosamine	0.95	0.147728
		N-acetylneuraminate	0.76	0.000157137
		N-acetylglucosamine/N-acetylgalactosamine	1.33	0.000157137
Energy	TCA Cycle	citrate	0.37	6.205e-08
		aconitate [cis or trans]	1.15	0.00501269
		isocitric lactone	0.24	0.000102898
		alpha-ketoglutarate	2.2	2.41753e-06
		succinylcarnitine (C4-DC)	1.14	0.0218112
		succinate	5.45	2.6485e-07
		fumarate	1.69	0.110113
		malate	0.51	0.019314
		tricarballylate	1.06	0.155212
		2-methylcitrate/homocitrate	0.9	0.108666
	Oxidative Phosphorylation	phosphate	1.36	0.000159332
Lipid	Medium Chain Fatty Acid	caproate (6:0)	0.82	0.0882293
		caprylate (8:0)	0.7	0.0540706
		caprate (10:0)	0.86	0.0471935
	Fatty Acid, Dicarboxylate	dimethylmalonic acid	1.16	0.02755
		glutarate (C5-DC)	1.53	0.000505575
		2-hydroxyglutarate	2.41	7.985e-08
		2-hydroxyadipate	3.32	5.34292e-05
		maleate	1.92	0.000585193
		heptenedioate (C7:1-DC)*	1.05	0.0252757
	Fatty Acid Metabolism (also BCAA Metabolism)	butyrylcarnitine (C4)	1.04	0.192144
		butyrylglycine	0.83	0.037946
		propionylcarnitine (C3)	1.09	0.0325744
		propionylglycine	0.52	0.000198162
		methylmalonate (MMA)	1.99	0.0230173
	Fatty Acid Metabolism(Acyl Glycine)	valerylglycine	0.96	0.202892
		hexanoylglycine	1.35	0.0364566
	Fatty Acid Metabolism(Acyl Carnitine)	acetylcarnitine (C2)	1.1	0.0292764
		3-hydroxybutyrylcarnitine (1)	1.13	0.0815498
		3-hydroxybutyrylcarnitine (2)	1.12	0.0395179
	Carnitine Metabolism	deoxycarnitine	1.04	0.102963
		carnitine	1.03	0.0697709
	Ketone Bodies	3-hydroxybutyrate (BHBA)	0.46	0.000562033
	Fatty Acid, Monohydroxy	2-hydroxybehenate	0.99	0.260673
		3-hydroxyhexanoate	0.83	0.0214861
		3-hydroxyoctanoate	1.28	0.0339529
		3-hydroxydecanoate	2.76	0.000148233
		3-hydroxylaurate	1.33	0.00402895
		13-HODE + 9-HODE	0.77	0.167366
	Fatty Acid, Dihydroxy	12,13-DiHOME	1.39	0.0336154
		9,10-DiHOME	0.94	0.186986
	Inositol Metabolism	myo-inositol	0.76	0.00203755
	Phospholipid Metabolism	choline	1.03	0.127955
		choline phosphate	1.35	0.00320634
		glycerophosphorylcholine (GPC)	1.26	0.000443054
		phosphoethanolamine	1.04	0.192144
		glycerophosphoethanolamine	1.12	0.00792651
		glycerophosphoserine*	0.94	0.0817522
		glycerophosphoinositol*	1.16	0.000240967
		trimethylamine N-oxide	1.05	0.0713998
	Glycolipid Metabolism	galactosylglycerol*	1.12	0.0383621
		1-palmitoyl-2-linoleoyl-digalactosylglycerol (16:0/18:2)*	1.19	0.0268754
	Glycerolipid Metabolism	glycerol	1.63	0.000677082
		glycerol 3-phosphate	0.85	0.063212
		glycerophosphoglycerol	1.73	2.41753e-06
	Sphingolipid Synthesis	sphinganine	1.1	0.150055
	Mevalonate Metabolism	3-hydroxy-3-methylglutarate	1.46	0.000571899
		isopentenyl pyrophosphate (DMAPP or IPP)	0.69	0.0175855
	Sterol	cholesterol	1.1	0.0716624
		4-cholesten-3-one	1.08	0.206586
		7-hydroxycholesterol (alpha or beta)	2.21	0.0301507
	Primary Bile Acid Metabolism	cholate	1.01	0.232986
		glycocholate	1.05	0.161702
	Secondary Bile Acid Metabolism	deoxycholate	0.95	0.173489
		7-ketodeoxycholate	0.93	0.164991
Nucleotide	Purine Metabolism, (Hypo)Xanthine/Inosine containing	AICA ribonucleotide	12.3	2.8069e-07
		inosine	0.23	8.15922e-06
		hypoxanthine	1.23	0.0249856
		urate	1.08	0.103897
		allantoin	1.11	0.00720445
		allantoic acid	0.12	1.87873e-05
	Purine Metabolism, Adenine containing	adenosine 3',5'-cyclic monophosphate (cAMP)	1.07	0.176649
		adenosine	3.21	0.00122367
		adenine	18.74	9.279e-06
		1-methyladenine	1.46	0.0217627
		N1-methyladenosine	0.54	0.00792651
	Purine Metabolism, Guanine containing	guanosine	0.76	0.0364566
		guanine	1.49	0.0471935
		7-methylguanine	1.36	0.000513834
	Pyrimidine Metabolism, Orotate containing	N-carbamoylaspartate	1.65	0.000959624
		dihydroorotate	1.1	0.0229797
		orotate	0.93	0.00911591
		orotidine	1.7	2.71262e-05
	Pyrimidine Metabolism, Uracil containing	uridine	0.05	2.65363e-06
		uracil	2.55	1.9762e-05
		pseudouridine	0.8	0.00821317
		5,6-dihydrouridine	0.8	0.0409748
		2'-deoxyuridine	0.78	0.0413391
		3-ureidopropionate	1.6	0.00995113
	Pyrimidine Metabolism, Cytidine containing	cytidine 5'-monophosphate (5'-CMP)	0.23	0.0159972
		cytidine	0.03	6.87752e-06
		cytosine	1.85	0.0266786
		2'-deoxycytidine	0.78	0.0195585
	Pyrimidine Metabolism, Thymine containing	thymidine	0.18	0.00094981
Cofactors and Vitamins	Nicotinate and Nicotinamide Metabolism	nicotinamide	0.05	0.000102898
		nicotinamide riboside	1.22	0.0335243
		trigonelline (N'-methylnicotinate)	1.17	0.160096
	Riboflavin Metabolism	riboflavin (Vitamin B2)	0.99	0.217108
		flavin mononucleotide (FMN)	1.15	0.063212
	Pantothenate and CoA Metabolism	pantothenate	0.67	0.00208681
	Ascorbate and Aldarate Metabolism	dehydroascorbate	1.77	0.0104829
		threonate	0.97	0.198339
	Tocopherol Metabolism	alpha-tocopherol	0.45	0.0164636
		gamma-tocopherol/beta-tocopherol	0.91	0.149751
	Hemoglobin and Porphyrin Metabolism	biliverdin	0.8	0.051522
	Thiamine Metabolism	thiamin (Vitamin B1)	0.76	0.0208294
	Vitamin B6 Metabolism	pyridoxamine	0.95	0.18711
		pyridoxal	1.15	0.00573126
		pyridoxate	1	0.264904
Xenobiotics	Benzoate Metabolism	hippurate	0	4.8795e-05
		2-hydroxyhippurate (salicylurate)	0.75	0.051522
		3-hydroxyhippurate	0.14	7.5774e-05
		4-hydroxyhippurate	0.52	2.48876e-05
		benzoate	25.7	5.70987e-06
		catechol sulfate	1.09	0.143822
		guaiacol sulfate	1.05	0.192144
		4-methylcatechol sulfate	1.05	0.241428
		4-acetylphenol sulfate	0.9	0.0974323
		3-ethylphenylsulfate	1.31	0.155212
		4-ethylphenylsulfate	0.94	0.134107
		3-methoxycatechol sulfate (2)	1.18	0.176548
		methyl-4-hydroxybenzoate sulfate	0.9	0.135323
		p-cresol sulfate	1.04	0.242515
		phenylpropionylglycine	0.86	0.0268754
	Food Component/Plant	erythrose	1.01	0.249566
		3-dehydroshikimate	1.16	0.0268754
		1-methyl-beta-carboline-3-carboxylic acid	0.65	0.011133
		2,3-dihydroxyisovalerate	41.91	8.76178e-05
		2,8-quinolinediol sulfate	0.85	0.0159972
		2-isopropylmalate	153.56	2.6093e-07
		gluconate	0.57	0.00925686
		cinnamoylglycine	0.48	6.26224e-06
		equol sulfate	0.83	0.0436483
		ferulic acid 4-sulfate	0.96	0.151122
		homostachydrine*	1.05	0.172817
		N-(2-furoyl)glycine	0.51	0.0217627
		stachydrine	0.96	0.216207
		pyrraline	0.76	0.00383706
		umbelliferone sulfate	1	0.233489
	Drug - Analgesics, Anesthetics	2-acetamidophenol sulfate	0.95	0.148894
	Drug - Topical Agents	salicylate	1.9	0.0156614
	Chemical	sulfate*	0.51	6.8476e-07
		5-aminoimidazole-4-carboxamide	1.75	0.0132278
		1,2,3-benzenetriol sulfate (2)	1.04	0.242137
		3-hydroxypyridine sulfate	0.87	0.0817485
		6-hydroxyindole sulfate	0.78	0.0217211
		thioproline	5.69	2.41753e-06
N/A	N/A	X - 09789	1.23	0.116676
		X - 11640	0.93	0.0217627
		X - 11843	1.3	0.233489
		X - 12013	1.44	0.197132
		X - 12026	0.87	0.0252757
		X - 12027	0.84	0.0372319
		X - 12212	0.99	0.244909
		X - 12216	0.9	0.107792
		X - 12230	1.01	0.260528
		X - 12329	0.9	0.117386
		X - 12410	0.86	0.0410582
		X - 12411	0.79	0.051522
		X - 12524	0.91	0.162037
		X - 12565	0.2	1.59516e-05
		X - 12730	0.94	0.142241
		X - 12740	1.01	0.233489
		X - 14838	0.82	0.0691064
		X - 15503	0.1	2.472e-08
		X - 15728	0.93	0.0525902
		X - 17325	1.12	0.264394
		X - 17838	0.61	0.0241015
		X - 21796	0.8	0.122055
		X - 21842	0.93	0.132509
		X - 22157	1.26	0.164149
		X - 23145	1.17	0.177019
		X - 23195	1.1	0.143822
		X - 23295	0.78	0.0325744
		X - 23529	1.18	0.0641603
		X - 23997	1.04	0.241247
		X - 24813	0.99	0.127955
		X - 24952	0.69	0.0174404
