# Supplementary material for: Gut microbiota and fermentation-derived branched chain hydroxy acids mediate health benefits of yogurt consumption in obese mice
Source: Nat Commun. 2022 Mar 15;13:1343. doi: 10.1038/s41467-022-29005-0 (PMC8924213; doi:10.1038/s41467-022-29005-0)
Supplement: Supplementary file 8 — Supplementary Dataset 5 [file 41467_2022_29005_MOESM8_ESM.xlsx]

## Sheet: Sup. Table 5
Supplementary Table 5: TaqMan® assays for liver gene expression.
Protein	Gene Official Symbol	Gene ID	Gene name	Thermo Fisher Reference	Amplicon Length
CD36	Cd36	12491	CD36 antigen	Mm00432403_m1	104
FAS	Fasn	14104	Fatty acid synthase	Mm00662319_m1	67
CPT1a	Cpt1a	12894	carnitine palmitoyltransferase 1a, liver	Mm01231183_m1	60
ACCα	Acca	107476	Acetyl-Coenzyme A carboxylase alpha	Mm01304257_m1	62
SREBP1c	Srebf1	20787	Sterol regulatory element binding transcription factor 1	Mm00550338_m1	62
SCD1	Scd1	20249	Stearoyl-Coenzyme A desaturase 1	Mm00772290_m1	60
ACO	Acox1	11430	Acyl-Coenzyme A oxidase 1, palmitoyl	Mm01246834_m1	66
MCAD	Acadm	11364	Acyl-Coenzyme A dehydrogenase, medium chain	Mm01323360_g1	64
HPRT	Hprt	15452	Hypoxanthine guanine phosphoribosyl transferase	Mm00446968_m1	65
L19	Mrpl19	56284	Mitochondrial ribosomal protein L19	Mm00452754_m1	85
GAPDH	Gapdh	14433	glyceraldehyde-3-phosphate dehydrogenase	Mm99999915_g1	109
