# Supplementary material for: Gut microbiota and fermentation-derived branched chain hydroxy acids mediate health benefits of yogurt consumption in obese mice
Source: Nat Commun. 2022 Mar 15;13:1343. doi: 10.1038/s41467-022-29005-0 (PMC8924213; doi:10.1038/s41467-022-29005-0)
Supplement: Supplementary file 9 — Supplementary Dataset 6 [file 41467_2022_29005_MOESM9_ESM.xlsx]

## Sheet: Sup. Table 6
Supplementary Table 6: TaqMan® assays for ileum gene expression.
Protein	Gene Official Symbol	Gene ID	Gene name	Thermo Fisher Reference	Amplicon Length
Fgf15	Fgf15	14170	fibroblast growth factor 15	Mm00433278_m1	65
Shp	NrOb2	23957	nuclear receptor subfamily 0, group B, member 2	Mm00442278_m1	73
Reg3b	Reg3b	18489	regenerating islet-derived 3 beta	Mm00440616_g1	73
Reg3g	Reg3g	19695	regenerating islet-derived 3 gamma	Mm00441127_m1	80
Fiaf	Angptl4	57875	angiopoietin-like 4	Mm00480431_m1	137
Mrp2	Abcc2	12780	ATP-binding cassette, sub-family C (CFTR/MRP), member 2	Mm00496899_m1	64
Nos2	Nos2	18126	nitric oxide synthase 2, inducible	Mm00440502_m1	66
Ocln	Ocln	18260	occludin	Mm00500912_m1	134
OSTα	Slc51a	106407	solute carrier family 51, alpha subunit	Mm00521530_m1	65
Muc2	Muc2	17831	mucin 2	Mm01276696_m1	66
Cldn3	Cldn3	12739	claudin 3	Mm00515499_s1	60
Actin	Actb	11461	actin, beta	Mm01205647_g1	72
GAPDH	Gapdh	14433	glyceraldehyde-3-phosphate dehydrogenase	Mm99999915_g1	109
HPRT	Hprt	15452	hypoxanthine guanine phosphoribosyl transferase	Mm00446968_m1	65
