# Supplementary material for: Gut microbiota and fermentation-derived branched chain hydroxy acids mediate health benefits of yogurt consumption in obese mice
Source: Nat Commun. 2022 Mar 15;13:1343. doi: 10.1038/s41467-022-29005-0 (PMC8924213; doi:10.1038/s41467-022-29005-0)
Supplement: Supplementary file 10 — Supplementary Dataset 7 [file 41467_2022_29005_MOESM10_ESM.xlsx]

## Sheet: Sup. Table 7
Supplementary Table 7: CLP internal standards.
Lipid Class	Number of Standards
CE	8
CER (Superclass)	8
SM	4
DAG	8
TAG	8
LPC	1
LPE	1
PC	10
PE	8
PI	8
MAG	1
