# Supplementary material for: Gut microbiota and fermentation-derived branched chain hydroxy acids mediate health benefits of yogurt consumption in obese mice
Source: Nat Commun. 2022 Mar 15;13:1343. doi: 10.1038/s41467-022-29005-0 (PMC8924213; doi:10.1038/s41467-022-29005-0)
Supplement: Supplementary file 11 — Supplementary Dataset 8 [file 41467_2022_29005_MOESM11_ESM.xlsx]

## Sheet: Sup. Table 8
Supplementary Table 8: CLP methodology.
Class	Polarity	Q1 ion choice	Q3 ion choice
CE	+	NHA adduct of molecular ion	369
CER	+	Molecular ion	264
LCER	+	Molecular ion	264
HCER	+	Molecular ion	264
DCER	+	Molecular ion	266
SM	+	Molecular ion	184
TAG	+	NHA adduct of molecular ion	m/z after neutral loss of one fatty acid side chain
DAG	+	NHA adduct of molecular ion	m/z after neutral loss of one fatty acid side chain
MAG	+	NHA adduct of molecular ion	m/z of fatty acid side chain
LPC	-	Acetoxy adduct of molecular ion	m/z after neutral loss of 299
LPE	-	Molecular ion	m/z after neutral loss of 197
PC	-	Acetoxy adduct of molecular ion	m/z after neutral loss of one fatty acid side chain
PE	-	Molecular ion	m/z after neutral loss of one fatty acid side chain
PI	-	Molecular ion	m/z after neutral loss of one fatty acid side chain
